# Supplementary material for: 2-(1,2,3,4-Tetra­hydro­phenanthren-1-yl­idene)malononitrile
Source: Acta Crystallogr Sect E Struct Rep Online. 2009 Jun 27;65(Pt 7):o1711. doi: 10.1107/S1600536809023988 (PMC2969460; doi:10.1107/S1600536809023988)
Supplement: Supplementary file 1 [file e-65-o1711-sup1.cif]

##############################################################################
###                                                                        ###
###        Electronic paper (Acta Crystallographica Section E)             ###
###                                                                        ###
##############################################################################
#                                                                            #
# This CIF contains the data in a paper accepted for publication in Acta     #
# Crystallographica Section E. It conforms to the requirements of Notes      #
# for Authors for Section E, and has been peer reviewed under the auspices   #
# of the IUCr Commission on Journals.                                        #
#                                                                            #
# Full details of the Crystallographic Information File format               #
# are given in the paper "The Crystallographic Information File (CIF):       #
# a New Standard Archive File for Crystallography" by S. R. Hall, F. H.      #
# Allen and I. D. Brown [Acta Cryst. (1991), A47, 655-685].                  #
#                                                                            #
# The current version of the core CIF dictionary is obtainable from          #
# ftp://ftp.iucr.org/pub/cif_core.dic. The current version number is 2.4.    #
#                                                                            #
# Software is freely available for graphical display of the structure(s) in  #
# this CIF.  For information consult the CIF home page http://www.iucr.org/  #
# cif/home.html                                                              #
#                                                                            #
# This file may be used for bona fide research purposes within the           #
# scientific community so long as proper attribution is given to the journal # 
# article from which it was obtained.                                        #
#                                                                            #
##############################################################################
                                             
data_I
_audit_creation_method     SHELXL-97
_chemical_name_systematic
;
2-(1,2,3,4-Tetrahydrophenanthren-1-ylidene)malononitrile
;
_chemical_name_common     ?
_chemical_formula_moiety     'C17 H12 N2'
_chemical_formula_sum     'C17 H12 N2'
_chemical_formula_iupac     'C17 H12 N2'
_chemical_formula_weight     244.29
_chemical_melting_point     ?
_symmetry_cell_setting     Monoclinic
_symmetry_space_group_name_H-M     'P 21/n'
_symmetry_space_group_name_Hall     '-P 2yn'
loop_
    _symmetry_equiv_pos_as_xyz
    'x, y, z'
    '-x+1/2, y+1/2, -z+1/2'
    '-x, -y, -z'
    'x-1/2, -y-1/2, z-1/2'
_cell_length_a     7.3990(9)
_cell_length_b     16.190(3)
_cell_length_c     10.4570(13)
_cell_angle_alpha     90.00
_cell_angle_beta     93.016(7)
_cell_angle_gamma     90.00
_cell_volume     1250.9(3)
_cell_formula_units_Z     4
_cell_measurement_reflns_used     27
_cell_measurement_theta_min     20.
_cell_measurement_theta_max     25.
_cell_measurement_temperature     293(2)
_exptl_crystal_description     'needle'
_exptl_crystal_colour     'yellow'
_exptl_crystal_size_max     0.5
_exptl_crystal_size_mid     0.2
_exptl_crystal_size_min     0.2
_exptl_crystal_density_diffrn     1.297
_exptl_crystal_density_meas     ?
_exptl_crystal_density_method     'not measured'
_exptl_crystal_F_000     512
_exptl_absorpt_coefficient_mu     0.078
_exptl_absorpt_correction_type     none
_exptl_absorpt_process_details     ?
_exptl_absorpt_correction_T_min     ?
_exptl_absorpt_correction_T_max     ?
_exptl_special_details
;
^1^H NMR (400 MHz, CDCl~3~): \d 2.207 (2<i>H</i>, m), 3.073 (2<i>H</i>, t),
3.348 (2<i>H</i>,t), 7.626 (2<i>H</i>, m), 7.800 (1<i>H</i>, d),
8.873(1<i>H</i>, dd), 8.102 (1<i>H</i>, dd), 8.159 (1<i>H</i>, d).
^13^C NMR (400 MHz, CDCl~3~): \d 22.444, 25.919, 32.966, 79.691,
113.691,114.153, 123.313, 124.839, 127.220, 127.428, 127.570, 128.842,
123.857,131.357, 135.443, 140.012, 173.573
;
_diffrn_ambient_temperature     293(2)
_diffrn_radiation_type     MoK\a
_diffrn_radiation_wavelength     0.71073
_diffrn_radiation_source     'fine-focus sealed tube'
_diffrn_radiation_monochromator     graphite
_diffrn_measurement_device_type     'Bruker P4'
_diffrn_measurement_method     2\q/\w
_diffrn_detector_area_resol_mean     ?
_diffrn_reflns_number     4319
_diffrn_reflns_av_R_equivalents     0.0442
_diffrn_reflns_av_sigmaI/netI     0.1133
_diffrn_reflns_theta_min     2.52
_diffrn_reflns_theta_max     28.49
_diffrn_reflns_theta_full     28.49
_diffrn_measured_fraction_theta_max     0.997
_diffrn_measured_fraction_theta_full     0.997
_diffrn_reflns_limit_h_min     -9
_diffrn_reflns_limit_h_max     1
_diffrn_reflns_limit_k_min     -1
_diffrn_reflns_limit_k_max     21
_diffrn_reflns_limit_l_min     -14
_diffrn_reflns_limit_l_max     14
_diffrn_standards_number     3
_diffrn_standards_interval_count     97
_diffrn_standards_interval_time     ?
_diffrn_standards_decay_%     0
_refine_special_details
;
Refinement of <i>F</i>^2^ against ALL reflections. The weighted <i>R</i>-factor
<i>wR</i> and goodness of fit <i>S</i> are based on <i>F</i>^2^, conventional
<i>R</i>-factors <i>R</i> are based on <i>F</i>, with <i>F</i> set to zero for
negative <i>F</i>^2^. The threshold expression of <i>F</i>^2^ >
\s(<i>F</i>^2^) is used only for calculating <i>R</i>-factors(gt) <i>etc</i>.
and is not relevant to the choice of reflections for refinement.
<i>R</i>-factors based on <i>F</i>^2^ are statistically about twice as large
as those based on <i>F</i>, and <i>R</i>- factors based on ALL data will be
even larger.
;
_reflns_number_total     3151
_reflns_number_gt     1297
_reflns_threshold_expression     I>2\s(I)
_refine_ls_structure_factor_coef     Fsqd
_refine_ls_matrix_type     full
_refine_ls_R_factor_all     0.1883
_refine_ls_R_factor_gt     0.0719
_refine_ls_wR_factor_gt     0.1329
_refine_ls_wR_factor_ref     0.1763
_refine_ls_goodness_of_fit_ref     0.981
_refine_ls_restrained_S_all     0.981
_refine_ls_number_reflns     3151
_refine_ls_number_parameters     173
_refine_ls_number_restraints     0
_refine_ls_hydrogen_treatment     constr
_refine_ls_weighting_scheme     calc
_refine_ls_weighting_details
                 'calc w=1/[\s^2^(Fo^2^)+(0.0683P)^2^] where P=(Fo^2^+2Fc^2^)/3'
_atom_sites_solution_hydrogens     geom
_atom_sites_solution_primary     direct
_atom_sites_solution_secondary     difmap
_refine_ls_shift/su_max     0.003
_refine_ls_shift/su_mean     0.001
_refine_diff_density_max     0.221
_refine_diff_density_min     -0.207
_refine_ls_extinction_method     none
_refine_ls_extinction_coef     0.020(3)
_refine_ls_extinction_expression
                                  'Fc^*^=kFc[1+0.001xFc^2^\l^3^/sin(2\q)]^-1/4^'
loop_
    _atom_type_symbol
    _atom_type_description
    _atom_type_scat_dispersion_real
    _atom_type_scat_dispersion_imag
    _atom_type_scat_source
    'C' 'C' 0.0033 0.0016
                         'International Tables Vol C Tables 4.2.6.8 and 6.1.1.4'
    'H' 'H' 0.0000 0.0000
                         'International Tables Vol C Tables 4.2.6.8 and 6.1.1.4'
    'N' 'N' 0.0061 0.0033
                         'International Tables Vol C Tables 4.2.6.8 and 6.1.1.4'
_computing_data_collection     'XSCANS (Bruker, 1996)'
_computing_cell_refinement     'XSCANS (Bruker, 1996)'
_computing_data_reduction     'XSCANS (Bruker, 1996)'
_computing_structure_solution     'SHELXS97 (Sheldrick, 2008)'
_computing_structure_refinement     'SHELXL97 (Sheldrick, 2008)'
_computing_molecular_graphics     'SHELXTL (Sheldrick, 2008)'
_computing_publication_material     'SHELXTL (Sheldrick, 2008)'
loop_
    _atom_site_type_symbol
    _atom_site_label
    _atom_site_fract_x
    _atom_site_fract_y
    _atom_site_fract_z
    _atom_site_U_iso_or_equiv
    _atom_site_adp_type
    _atom_site_calc_flag
    _atom_site_refinement_flags
    _atom_site_occupancy
    _atom_site_disorder_assembly
    _atom_site_disorder_group
    N N1 0.2071(5) 0.50142(17) 0.3832(3) 0.0865(11) Uani d . 1 . .
    N N2 0.1459(4) 0.60547(17) 0.0118(3) 0.0799(10) Uani d . 1 . .
    C C1 0.0989(4) 0.71078(16) 0.2975(2) 0.0385(7) Uani d . 1 . .
    C C1B 0.0931(4) 0.73306(16) 0.4337(2) 0.0397(7) Uani d . 1 . .
    C C2 0.0720(4) 0.77843(16) 0.1988(2) 0.0457(7) Uani d . 1 . .
    H H2A 0.1836 0.7856 0.1553 0.055 Uiso calc R 1 . .
    H H2B -0.0208 0.7613 0.1354 0.055 Uiso calc R 1 . .
    C C3 0.0184(4) 0.86019(17) 0.2540(2) 0.0507(8) Uani d . 1 . .
    H H3A -0.1066 0.8577 0.2774 0.061 Uiso calc R 1 . .
    H H3B 0.0283 0.9032 0.1901 0.061 Uiso calc R 1 . .
    C C4 0.1393(4) 0.88100(16) 0.3713(2) 0.0505(8) Uani d . 1 . .
    H H4A 0.2639 0.8853 0.3476 0.061 Uiso calc R 1 . .
    H H4B 0.1038 0.9338 0.4059 0.061 Uiso calc R 1 . .
    C C4B 0.1234(4) 0.81471(16) 0.4709(2) 0.0408(7) Uani d . 1 . .
    C C5 0.1765(4) 0.91533(18) 0.6502(3) 0.0533(8) Uani d . 1 . .
    H H5 0.2017 0.9568 0.5923 0.064 Uiso calc R 1 . .
    C C5B 0.1328(4) 0.83533(17) 0.6048(2) 0.0416(7) Uani d . 1 . .
    C C6 0.1823(4) 0.9326(2) 0.7785(3) 0.0633(10) Uani d . 1 . .
    H H6 0.2130 0.9855 0.8067 0.076 Uiso calc R 1 . .
    C C7 0.1429(5) 0.8722(2) 0.8671(3) 0.0652(10) Uani d . 1 . .
    H H7 0.1442 0.8853 0.9537 0.078 Uiso calc R 1 . .
    C C8 0.1028(4) 0.7944(2) 0.8277(3) 0.0583(9) Uani d . 1 . .
    H H8 0.0781 0.7543 0.8879 0.070 Uiso calc R 1 . .
    C C8B 0.0979(4) 0.77342(18) 0.6966(2) 0.0445(7) Uani d . 1 . .
    C C9 0.0578(4) 0.69297(17) 0.6539(2) 0.0479(8) Uani d . 1 . .
    H H9 0.0324 0.6525 0.7135 0.057 Uiso calc R 1 . .
    C C10 0.0553(4) 0.67254(17) 0.5278(2) 0.0452(7) Uani d . 1 . .
    H H10 0.0286 0.6186 0.5026 0.054 Uiso calc R 1 . .
    C C11 0.1345(4) 0.63407(17) 0.2542(2) 0.0457(7) Uani d . 1 . .
    C C12 0.1745(5) 0.5615(2) 0.3295(3) 0.0573(9) Uani d . 1 . .
    C C13 0.1401(4) 0.61857(17) 0.1187(3) 0.0552(8) Uani d . 1 . .
loop_
    _atom_site_aniso_label
    _atom_site_aniso_U_11
    _atom_site_aniso_U_22
    _atom_site_aniso_U_33
    _atom_site_aniso_U_12
    _atom_site_aniso_U_13
    _atom_site_aniso_U_23
    N1 0.129(3) 0.0574(17) 0.076(2) 0.026(2) 0.028(2) 0.0168(16)
    N2 0.114(3) 0.074(2) 0.0535(17) 0.005(2) 0.0163(17) -0.0116(15)
    C1 0.0392(16) 0.0427(16) 0.0338(14) -0.0053(14) 0.0044(12) 0.0037(12)
    C1B 0.0420(17) 0.0416(16) 0.0358(15) 0.0017(14) 0.0051(12) 0.0059(12)
    C2 0.0520(19) 0.0472(17) 0.0379(15) -0.0008(16) 0.0028(13) 0.0093(13)
    C3 0.063(2) 0.0458(17) 0.0430(15) 0.0042(16) 0.0012(15) 0.0085(14)
    C4 0.067(2) 0.0387(16) 0.0465(16) -0.0031(16) 0.0056(15) 0.0064(13)
    C4B 0.0412(17) 0.0423(16) 0.0391(14) 0.0022(14) 0.0028(13) 0.0051(13)
    C5 0.061(2) 0.0454(17) 0.0531(18) 0.0064(16) -0.0051(15) -0.0029(15)
    C5B 0.0403(17) 0.0437(16) 0.0407(15) 0.0057(14) 0.0011(13) -0.0006(13)
    C6 0.075(3) 0.057(2) 0.0558(19) 0.0150(19) -0.0113(18) -0.0187(17)
    C7 0.075(2) 0.078(2) 0.0421(17) 0.013(2) -0.0020(16) -0.0074(18)
    C8 0.065(2) 0.072(2) 0.0369(16) 0.0093(19) -0.0006(15) -0.0003(16)
    C8B 0.0421(18) 0.0534(18) 0.0379(15) 0.0060(16) 0.0019(13) 0.0017(14)
    C9 0.0543(19) 0.0487(17) 0.0410(16) -0.0011(16) 0.0063(14) 0.0073(14)
    C10 0.0542(19) 0.0390(16) 0.0427(16) -0.0006(15) 0.0053(14) 0.0043(13)
    C11 0.056(2) 0.0419(16) 0.0396(15) -0.0025(15) 0.0080(14) 0.0013(14)
    C12 0.075(2) 0.0450(17) 0.0533(18) 0.0090(18) 0.0137(16) -0.0025(16)
    C13 0.067(2) 0.0502(18) 0.0494(18) 0.0001(17) 0.0098(16) -0.0040(15)
_geom_special_details
;
All e.s.d.'s (except the e.s.d. in the dihedral angle between two l.s. planes)
are estimated using the full covariance matrix. The cell e.s.d.'s are taken
into account individually in the estimation of e.s.d.'s in distances, angles
and torsion angles; correlations between e.s.d.'s in cell parameters are only
used when they are defined by crystal symmetry. An approximate (isotropic)
treatment of cell e.s.d.'s is used for estimating e.s.d.'s involving l.s.
planes.
;
loop_
    _geom_bond_atom_site_label_1
    _geom_bond_atom_site_label_2
    _geom_bond_site_symmetry_2
    _geom_bond_distance
    _geom_bond_publ_flag
    N1 C12 . 1.143(3) ?
    N2 C13 . 1.140(3) ?
    C1 C11 . 1.353(3) ?
    C1 C1B . 1.472(3) ?
    C1 C2 . 1.511(3) ?
    C1B C4B . 1.393(3) ?
    C1B C10 . 1.427(3) ?
    C2 C3 . 1.506(4) ?
    C2 H2A . 0.9700 ?
    C2 H2B . 0.9700 ?
    C3 C4 . 1.517(4) ?
    C3 H3A . 0.9700 ?
    C3 H3B . 0.9700 ?
    C4 C4B . 1.504(3) ?
    C4 H4A . 0.9700 ?
    C4 H4B . 0.9700 ?
    C4B C5B . 1.438(3) ?
    C5 C6 . 1.368(4) ?
    C5 C5B . 1.411(4) ?
    C5 H5 . 0.9300 ?
    C5B C8B . 1.421(4) ?
    C6 C7 . 1.388(4) ?
    C6 H6 . 0.9300 ?
    C7 C8 . 1.353(4) ?
    C7 H7 . 0.9300 ?
    C8 C8B . 1.411(4) ?
    C8 H8 . 0.9300 ?
    C8B C9 . 1.404(4) ?
    C9 C10 . 1.359(3) ?
    C9 H9 . 0.9300 ?
    C10 H10 . 0.9300 ?
    C11 C12 . 1.436(4) ?
    C11 C13 . 1.442(4) ?
loop_
    _geom_angle_atom_site_label_1
    _geom_angle_atom_site_label_2
    _geom_angle_atom_site_label_3
    _geom_angle_site_symmetry_1
    _geom_angle_site_symmetry_3
    _geom_angle
    _geom_angle_publ_flag
    C11 C1 C1B . . 124.4(2) ?
    C11 C1 C2 . . 117.2(2) ?
    C1B C1 C2 . . 118.3(2) ?
    C4B C1B C10 . . 119.6(2) ?
    C4B C1B C1 . . 119.4(2) ?
    C10 C1B C1 . . 121.0(2) ?
    C3 C2 C1 . . 113.7(2) ?
    C3 C2 H2A . . 108.8 ?
    C1 C2 H2A . . 108.8 ?
    C3 C2 H2B . . 108.8 ?
    C1 C2 H2B . . 108.8 ?
    H2A C2 H2B . . 107.7 ?
    C2 C3 C4 . . 110.4(2) ?
    C2 C3 H3A . . 109.6 ?
    C4 C3 H3A . . 109.6 ?
    C2 C3 H3B . . 109.6 ?
    C4 C3 H3B . . 109.6 ?
    H3A C3 H3B . . 108.1 ?
    C4B C4 C3 . . 109.7(2) ?
    C4B C4 H4A . . 109.7 ?
    C3 C4 H4A . . 109.7 ?
    C4B C4 H4B . . 109.7 ?
    C3 C4 H4B . . 109.7 ?
    H4A C4 H4B . . 108.2 ?
    C1B C4B C5B . . 119.4(2) ?
    C1B C4B C4 . . 120.1(2) ?
    C5B C4B C4 . . 120.5(2) ?
    C6 C5 C5B . . 120.8(3) ?
    C6 C5 H5 . . 119.6 ?
    C5B C5 H5 . . 119.6 ?
    C5 C5B C8B . . 117.8(2) ?
    C5 C5B C4B . . 122.6(2) ?
    C8B C5B C4B . . 119.5(3) ?
    C5 C6 C7 . . 120.9(3) ?
    C5 C6 H6 . . 119.6 ?
    C7 C6 H6 . . 119.6 ?
    C8 C7 C6 . . 120.2(3) ?
    C8 C7 H7 . . 119.9 ?
    C6 C7 H7 . . 119.9 ?
    C7 C8 C8B . . 121.0(3) ?
    C7 C8 H8 . . 119.5 ?
    C8B C8 H8 . . 119.5 ?
    C9 C8B C8 . . 121.8(3) ?
    C9 C8B C5B . . 118.8(2) ?
    C8 C8B C5B . . 119.3(3) ?
    C10 C9 C8B . . 121.8(3) ?
    C10 C9 H9 . . 119.1 ?
    C8B C9 H9 . . 119.1 ?
    C9 C10 C1B . . 120.6(3) ?
    C9 C10 H10 . . 119.7 ?
    C1B C10 H10 . . 119.7 ?
    C1 C11 C12 . . 127.2(2) ?
    C1 C11 C13 . . 120.4(2) ?
    C12 C11 C13 . . 112.4(2) ?
    N1 C12 C11 . . 176.2(3) ?
    N2 C13 C11 . . 179.1(4) ?
loop_
    _geom_torsion_atom_site_label_1
    _geom_torsion_atom_site_label_2
    _geom_torsion_atom_site_label_3
    _geom_torsion_atom_site_label_4
    _geom_torsion_site_symmetry_1
    _geom_torsion_site_symmetry_2
    _geom_torsion_site_symmetry_3
    _geom_torsion_site_symmetry_4
    _geom_torsion
    _geom_torsion_publ_flag
    C11 C1 C1B C4B . . . . 155.9(3) ?
    C2 C1 C1B C4B . . . . -21.1(4) ?
    C11 C1 C1B C10 . . . . -24.7(4) ?
    C2 C1 C1B C10 . . . . 158.3(3) ?
    C11 C1 C2 C3 . . . . 175.4(3) ?
    C1B C1 C2 C3 . . . . -7.4(4) ?
    C1 C2 C3 C4 . . . . 47.2(3) ?
    C2 C3 C4 C4B . . . . -59.5(3) ?
    C10 C1B C4B C5B . . . . 5.8(4) ?
    C1 C1B C4B C5B . . . . -174.8(2) ?
    C10 C1B C4B C4 . . . . -172.0(3) ?
    C1 C1B C4B C4 . . . . 7.3(4) ?
    C3 C4 C4B C1B . . . . 32.9(4) ?
    C3 C4 C4B C5B . . . . -144.9(3) ?
    C6 C5 C5B C8B . . . . -1.0(4) ?
    C6 C5 C5B C4B . . . . 179.4(3) ?
    C1B C4B C5B C5 . . . . 175.1(3) ?
    C4 C4B C5B C5 . . . . -7.1(4) ?
    C1B C4B C5B C8B . . . . -4.6(4) ?
    C4 C4B C5B C8B . . . . 173.2(3) ?
    C5B C5 C6 C7 . . . . -0.9(5) ?
    C5 C6 C7 C8 . . . . 1.8(5) ?
    C6 C7 C8 C8B . . . . -0.8(5) ?
    C7 C8 C8B C9 . . . . 179.5(3) ?
    C7 C8 C8B C5B . . . . -1.0(5) ?
    C5 C5B C8B C9 . . . . -178.7(3) ?
    C4B C5B C8B C9 . . . . 1.0(4) ?
    C5 C5B C8B C8 . . . . 1.9(4) ?
    C4B C5B C8B C8 . . . . -178.4(3) ?
    C8 C8B C9 C10 . . . . -179.2(3) ?
    C5B C8B C9 C10 . . . . 1.4(4) ?
    C8B C9 C10 C1B . . . . -0.2(4) ?
    C4B C1B C10 C9 . . . . -3.4(4) ?
    C1 C1B C10 C9 . . . . 177.2(3) ?
    C1B C1 C11 C12 . . . . -0.7(5) ?
    C2 C1 C11 C12 . . . . 176.3(3) ?
    C1B C1 C11 C13 . . . . -179.0(3) ?
    C2 C1 C11 C13 . . . . -1.9(4) ?
data_global
_journal_date_recd_electronic     2009-06-09
_journal_date_accepted     2009-06-22
_journal_name_full     'Acta Crystallographica, Section E'
_journal_year     2009
_journal_volume     65
_journal_issue      7
_journal_page_first     o1711
_journal_page_last     o1711
_journal_paper_category     QO
_journal_coeditor_code     PV2168
_publ_contact_author_name     'Margaret E. Kastner'
_publ_contact_author_address
;
Department of Chemistry
Bucknell University
Lewisburg
PA 17837
USA
;
_publ_contact_author_email     kastner@bucknell.edu
_publ_contact_author_fax     5705771739
_publ_contact_author_phone     5705771452
_publ_section_title
;
2-(1,2,3,4-Tetrahydrophenanthren-1-ylidene)malononitrile
;
loop_
    _publ_author_name
    _publ_author_address
    'Ettenger, George B.'
;
Department of Chemistry
Bucknell University
Lewisburg
PA 17837
USA
;
    'Williams, Brian Wesley'
;
Department of Chemistry
Bucknell University
Lewisburg
PA 17837
USA
;
    'Brillhart, Daniel'
;
Department of Chemistry
Bucknell University
Lewisburg
PA 17837
USA
;
    'Kastner, Margaret E.'
;
Department of Chemistry
Bucknell University
Lewisburg
PA 17837
USA
;
_publ_section_synopsis     .
