# Supplementary material for: 2-(1,2,3,4-Tetra­hydro­phenanthren-1-yl­idene)malononitrile
Source: Acta Crystallogr Sect E Struct Rep Online. 2009 Jun 27;65(Pt 7):o1711. doi: 10.1107/S1600536809023988 (PMC2969460; doi:10.1107/S1600536809023988)
Supplement: Supplementary file 2 [file e-65-o1711-Isup2.hkl]

# 
# h,k,l, Fc-squared, Fo-squared, sigma(Fo-squared) and status flag 
# 
data_I
_shelx_title ' GEORGE2 in P2(1)/n' 
_shelx_refln_list_code          4 
_shelx_F_calc_maximum      206.34 
_exptl_crystal_F_000       512.00 
_reflns_d_resolution_high  0.7449 
 
loop_ 
 _symmetry_equiv_pos_as_xyz 
 'x, y, z' 
 '-x+1/2, y+1/2, -z+1/2' 
 '-x, -y, -z' 
 'x-1/2, -y-1/2, z-1/2' 
 
_cell_length_a     7.3990 
_cell_length_b    16.1896 
_cell_length_c    10.4570 
_cell_angle_alpha  90.000 
_cell_angle_beta   93.016 
_cell_angle_gamma  90.000 
 
_shelx_F_squared_multiplier     1.000 
 
loop_ 
 _refln_index_h 
 _refln_index_k 
 _refln_index_l 
 _refln_F_squared_calc 
 _refln_F_squared_meas 
 _refln_F_squared_sigma 
 _refln_observed_status 
   2   0   0      184.96      148.03      5.73 o 
   4   0   0     4942.78     4705.17    281.64 o 
   6   0   0        2.19        5.00      7.65 o 
   8   0   0       10.70        8.67      9.59 o 
   1   1   0       95.38       67.45      4.05 o 
   2   1   0    42574.70    52042.05   1510.65 o 
   3   1   0       14.92        3.36      3.39 o 
   4   1   0      660.74      692.72     36.79 o 
   5   1   0        1.30        4.51     14.84 o 
   6   1   0      193.19      169.86      7.66 o 
   7   1   0       15.80       15.65      6.02 o 
   8   1   0        9.58        9.59      8.88 o 
   9   1   0        1.42        5.19      8.57 o 
   0   2   0     7765.11     8105.84     39.18 o 
   1   2   0      751.32      595.98     19.22 o 
   2   2   0     7668.06     7051.54     54.21 o 
   3   2   0       29.33       13.16      5.10 o 
   4   2   0      916.97      925.48    103.56 o 
   5   2   0      126.58      136.21      9.09 o 
   6   2   0      544.08      544.02     19.86 o 
   7   2   0        1.05       33.46      8.67 o 
   8   2   0        7.62       10.20      9.59 o 
   9   2   0        4.00        1.22     10.51 o 
   1   3   0      342.39      266.46      5.52 o 
   2   3   0      644.24      565.42     19.17 o 
   3   3   0      555.04      528.97     21.66 o 
   4   3   0     2816.36     2809.51     46.66 o 
   5   3   0        0.16       -4.49      6.83 o 
   6   3   0        1.08       -8.47      8.47 o 
   7   3   0       73.03       79.40     11.02 o 
   8   3   0      170.73      179.59     13.27 o 
   9   3   0       13.28        3.88     11.12 o 
   0   4   0     2734.66     2486.75     29.83 o 
   1   4   0       43.38       38.59      3.07 o 
   2   4   0       51.93       44.10      5.41 o 
   3   4   0       31.09       40.72      5.51 o 
   4   4   0      224.48      269.85     21.00 o 
   5   4   0      196.86      188.28     10.11 o 
   6   4   0      557.95      576.67     21.29 o 
   7   4   0       57.71       63.57     11.33 o 
   8   4   0       36.62       37.55     10.82 o 
   9   4   0       12.25        6.84     10.81 o 
   1   5   0       16.51       16.46      3.24 o 
   2   5   0       42.04       27.15      5.10 o 
   3   5   0      113.17      115.72     10.01 o 
   4   5   0        1.28       10.20      6.22 o 
   5   5   0      147.49      142.86     10.01 o 
   6   5   0       58.11       68.07     10.51 o 
   7   5   0       31.43       30.71      9.79 o 
   8   5   0       82.53      101.95     13.68 o 
   9   5   0       11.90        9.18     11.02 o 
   0   6   0       50.35       52.88      5.21 o 
   1   6   0      176.96      176.80      4.81 o 
   2   6   0      155.78      142.45      6.85 o 
   3   6   0       24.56       18.76      3.82 o 
   4   6   0       65.07       55.83      7.55 o 
   5   6   0       55.81       48.68      8.57 o 
   6   6   0        0.52        9.49      8.16 o 
   7   6   0       19.14       15.92      9.18 o 
   8   6   0       26.70       20.81     11.53 o 
   9   6   0        0.00       14.18     12.24 o 
   1   7   0       30.64       33.21      3.68 o 
   2   7   0      262.19      253.07      6.07 o 
   3   7   0      225.17      244.42     14.97 o 
   4   7   0       81.53       87.68      8.57 o 
   5   7   0        0.85        4.59      7.85 o 
   6   7   0       25.97       20.41      8.88 o 
   7   7   0       10.18       18.67      9.39 o 
   8   7   0        0.05        6.02     10.10 o 
   9   7   0        0.74       -8.67     11.02 o 
   0   8   0      242.66      223.96      6.13 o 
   1   8   0       23.05       20.12      2.34 o 
   2   8   0       12.35        9.28      5.51 o 
   3   8   0        1.01        1.02      6.22 o 
   4   8   0       10.28        6.33      7.35 o 
   5   8   0       20.25       11.53      8.57 o 
   6   8   0        7.32       22.65      8.98 o 
   7   8   0        8.73        6.02      9.18 o 
   8   8   0       16.19       18.87     10.81 o 
   9   8   0        3.57        8.06     11.43 o 
   1   9   0        1.63        4.16      2.42 o 
   2   9   0       97.25       91.07      7.76 o 
   3   9   0      244.87      268.18     10.63 o 
   4   9   0        0.00       -2.35      7.45 o 
   5   9   0        0.00        3.26      8.47 o 
   6   9   0       11.35        4.49      9.28 o 
   7   9   0       20.35       26.12     10.00 o 
   8   9   0        2.09       17.24     10.51 o 
   9   9   0       11.35       37.34     15.20 o 
   0  10   0      318.94      319.65     12.27 o 
   1  10   0       78.47       76.54      5.34 o 
   2  10   0       24.72       18.57      7.14 o 
   3  10   0       17.84       -0.51      7.45 o 
   4  10   0       47.97       42.96      9.29 o 
   5  10   0      170.94      186.36     11.74 o 
   6  10   0       17.17       11.12      9.79 o 
   7  10   0       18.02        6.63     10.51 o 
   8  10   0        0.17       -8.77     11.43 o 
   1  11   0       90.81       88.46      5.77 o 
   2  11   0      139.19      140.10      9.50 o 
   3  11   0      194.42      193.05     10.83 o 
   4  11   0       48.76       61.12      9.08 o 
   5  11   0       18.72       14.79      8.98 o 
   6  11   0       37.99       19.28     10.61 o 
   7  11   0       31.22       26.83     11.22 o 
   8  11   0        2.17        6.94     11.02 o 
   0  12   0      101.68       96.57      8.78 o 
   1  12   0        0.89        0.78      4.79 o 
   2  12   0       45.93       44.08      8.16 o 
   3  12   0        6.18        8.26      8.77 o 
   4  12   0       87.54       98.29     10.72 o 
   5  12   0       73.12       82.05     10.51 o 
   6  12   0        5.19       -1.53      9.69 o 
   7  12   0       12.80       24.99     10.51 o 
   8  12   0        6.32       20.91     11.83 o 
   1  13   0       55.24       49.28      5.91 o 
   2  13   0      113.71      115.46     10.21 o 
   3  13   0        4.16       -5.61      9.28 o 
   4  13   0        0.41        6.94      8.87 o 
   5  13   0        2.27       15.10      9.79 o 
   6  13   0        1.47       -9.28     11.53 o 
   7  13   0        0.12        7.55     12.04 o 
   0  14   0      122.56      120.87     10.31 o 
   1  14   0       22.60        9.99      7.96 o 
   2  14   0        4.29       -8.16      8.16 o 
   3  14   0        6.62       -8.98      8.98 o 
   4  14   0        2.82       10.61      8.98 o 
   5  14   0       10.37       12.45      9.90 o 
   6  14   0        0.06       -9.49     11.22 o 
   7  14   0        2.56       -3.37     11.32 o 
   1  15   0        0.02       -6.92     10.46 o 
   2  15   0       14.75       14.38      9.28 o 
   3  15   0       29.48       26.22      9.39 o 
   4  15   0        9.38        1.53      9.59 o 
   5  15   0        1.82        5.71     10.51 o 
   6  15   0        4.94      -11.32     12.14 o 
   7  15   0        0.89        7.55     12.55 o 
   0  16   0       90.61       94.41     10.31 o 
   1  16   0        1.12       -5.66      8.26 o 
   2  16   0       34.30       38.26      9.79 o 
   3  16   0        0.10       -6.22      9.38 o 
   4  16   0        2.41      -11.02     11.02 o 
   5  16   0        2.22       -6.94     10.61 o 
   6  16   0       18.99       29.18     12.24 o 
   1  17   0       13.46        6.17      7.09 o 
   2  17   0        0.23        1.53      8.77 o 
   3  17   0        0.16        3.37      9.18 o 
   4  17   0       17.20       23.67     10.41 o 
   5  17   0       14.45       22.24     11.83 o 
   6  17   0        0.54       18.97     12.55 o 
   0  18   0       46.49       58.16     10.41 o 
   1  18   0        0.29        0.51      6.24 o 
   2  18   0        2.79       11.63     11.63 o 
   3  18   0        0.06       -5.51      9.49 o 
   4  18   0       12.17       27.24     11.73 o 
   5  18   0        5.25       -7.34     11.43 o 
   1  19   0        2.07        7.24      8.52 o 
   2  19   0       61.81       92.35     13.37 o 
   3  19   0        7.26       26.42     11.63 o 
   4  19   0        0.02      -10.10     12.14 o 
   0  20   0       44.60       56.42     13.37 o 
   1  20   0        0.55       -4.25      7.17 o 
   2  20   0        1.38       -6.63     11.12 o 
   3  20   0        1.67       21.01     12.45 o 
   1  21   0        0.59        6.07      7.49 o 
   2  21   0       11.97       21.22     12.14 o 
  -9   0   1        0.00       32.03     12.14 o 
  -7   0   1        0.52       -5.92      8.16 o 
  -5   0   1       40.60       38.27      8.27 o 
  -3   0   1      101.19      100.61      6.33 o 
  -1   0   1     1942.18     1707.47     47.27 o 
   1   0   1     4969.37     4574.43     90.30 o 
   3   0   1        6.85        2.04      4.69 o 
   5   0   1       72.97       67.16      8.06 o 
   7   0   1       23.08       25.30      9.28 o 
   9   0   1        5.89       -3.47     10.71 o 
  -9   1   1        1.46       -3.83      7.25 o 
  -8   1   1       19.15       25.49      6.92 o 
  -7   1   1        1.74        0.26      5.70 o 
  -6   1   1        0.18        1.32      5.58 o 
  -5   1   1       16.67       18.98      6.94 o 
  -4   1   1     2296.42     2146.05     28.36 o 
  -3   1   1     1144.18     1079.24     18.72 o 
  -2   1   1     3083.46     2889.41     51.61 o 
  -1   1   1     2259.07     1968.57     20.34 o 
   1   1   1      125.16      114.03      4.12 o 
   2   1   1     4567.13     4085.92    140.63 o 
   3   1   1      570.23      481.70     14.02 o 
   4   1   1      146.17      148.98      4.75 o 
   5   1   1       28.16       39.49      9.80 o 
   6   1   1       75.34       68.71      6.57 o 
   7   1   1       29.21       30.02      6.92 o 
   8   1   1       13.00       11.48      6.71 o 
   9   1   1        1.11        4.57      7.89 o 
  -9   2   1       12.54        5.61     11.02 o 
  -8   2   1        0.12        5.81      8.98 o 
  -7   2   1        0.32       -4.49      8.77 o 
  -6   2   1      338.47      308.14     12.68 o 
  -5   2   1      250.68      256.03     10.53 o 
  -4   2   1      229.91      253.13     10.12 o 
  -3   2   1       41.72       24.39      5.41 o 
  -2   2   1     5772.32     5248.68     47.16 o 
  -1   2   1     1771.52     1619.71     15.21 o 
   0   2   1     3798.31     3854.07     20.25 o 
   1   2   1      578.86      537.94     14.95 o 
   2   2   1      420.25      320.97      9.45 o 
   3   2   1        0.89       -1.63      4.69 o 
   4   2   1     2661.23     2540.37    164.01 o 
   5   2   1      213.83      237.66     10.42 o 
   6   2   1       54.94       58.47      9.59 o 
   7   2   1        0.42        7.14      8.26 o 
   8   2   1       16.94       -4.39      9.49 o 
   9   2   1        0.01        1.43      9.59 o 
  -9   3   1        2.37        8.98      9.69 o 
  -8   3   1       14.93       34.07      9.90 o 
  -7   3   1       98.89       97.88     10.62 o 
  -6   3   1      104.67       96.98      9.90 o 
  -4   3   1      193.51      253.62      6.54 o 
  -3   3   1      347.70      340.24     11.88 o 
  -2   3   1      306.19      270.57      7.58 o 
  -1   3   1        4.09        2.72      2.38 o 
   0   3   1      422.74      419.20      8.92 o 
   1   3   1     1061.84      974.70     41.64 o 
   2   3   1     3375.22     3159.21     38.97 o 
   3   3   1      677.20      647.18     22.41 o 
   4   3   1      184.17      203.88     13.90 o 
   5   3   1       54.22       53.78      8.37 o 
   6   3   1      629.05      632.35     20.18 o 
   7   3   1        0.00       -8.57      8.57 o 
   8   3   1       91.27       98.08     12.25 o 
   9   3   1        1.00       14.89     10.30 o 
  -9   4   1       20.76       11.02     11.22 o 
  -8   4   1       43.45       47.14     10.61 o 
  -7   4   1        3.09        0.82      8.67 o 
  -6   4   1        1.66        8.67      8.06 o 
  -5   4   1       45.44       55.31      8.27 o 
  -4   4   1        5.27        9.16     13.57 o 
  -3   4   1      123.54      113.89      6.84 o 
  -2   4   1      695.69      666.87     21.32 o 
  -1   4   1      182.00      189.92      4.71 o 
   0   4   1     1087.08      991.92     14.29 o 
   1   4   1      240.35      222.59      6.20 o 
   2   4   1       10.55        3.88      4.80 o 
   3   4   1      716.53      663.93     72.11 o 
   4   4   1      884.07      872.14     66.40 o 
   5   4   1        0.55        2.75      7.24 o 
   6   4   1      315.89      320.23     13.59 o 
   7   4   1        0.04        5.61      9.59 o 
   8   4   1       70.12       64.08     11.84 o 
   9   4   1        1.67       -4.79     10.92 o 
  -9   5   1       17.39       10.71     11.32 o 
  -8   5   1        3.56       21.12      9.79 o 
  -7   5   1       26.38       50.20      9.69 o 
  -6   5   1       15.11        7.55      8.47 o 
  -5   5   1       64.31       54.70      8.37 o 
  -4   5   1      155.07      148.72      8.48 o 
  -3   5   1        0.01       -3.40      3.40 o 
  -2   5   1        4.82        1.43      5.00 o 
  -1   5   1        3.18        4.63      3.32 o 
   0   5   1     4111.81     3969.02     36.91 o 
   1   5   1      304.08      298.57      6.51 o 
   2   5   1       14.22       12.45      4.80 o 
   3   5   1      105.45      110.95      4.68 o 
   4   5   1       37.55       27.45      7.76 o 
   5   5   1        4.35        3.98      7.34 o 
   6   5   1       94.47       96.97     10.51 o 
   7   5   1        4.35       -5.51      8.98 o 
   8   5   1      100.30      103.80     12.35 o 
   9   5   1        2.17      -18.16     18.16 o 
  -9   6   1        0.00       -1.73     11.22 o 
  -8   6   1        2.03        8.26      9.49 o 
  -7   6   1        0.04       -4.59      8.26 o 
  -6   6   1        7.33       18.87      8.26 o 
  -5   6   1        2.83       -2.14      7.65 o 
  -4   6   1       22.71       17.24      7.04 o 
  -3   6   1       77.77       79.31     15.57 o 
  -2   6   1      774.59      762.04     23.87 o 
  -1   6   1      325.35      329.78     10.55 o 
   0   6   1      484.57      495.55     30.55 o 
   1   6   1     1105.55     1066.37     48.00 o 
   2   6   1      625.93      557.65     22.08 o 
   3   6   1      315.77      341.98     14.94 o 
   4   6   1        4.05        8.26      6.94 o 
   5   6   1       20.51       26.12      8.26 o 
   6   6   1        9.93       -1.84      8.06 o 
   7   6   1       20.01       31.83     10.00 o 
   8   6   1        3.00       17.34     10.71 o 
   9   6   1        1.61       28.67     12.65 o 
  -9   7   1       12.67       -2.24     12.34 o 
  -8   7   1       11.96        6.12      9.59 o 
  -7   7   1        0.03        7.75      9.28 o 
  -6   7   1       12.17        3.77      7.96 o 
  -5   7   1        0.00        2.24      7.65 o 
  -4   7   1       41.70       55.00      7.96 o 
  -3   7   1      215.24      238.90     16.76 o 
  -2   7   1        1.74        7.26      7.19 o 
  -1   7   1       16.78       19.32      3.46 o 
   0   7   1       76.43       82.83      4.11 o 
   1   7   1     2187.23     2370.40     75.60 o 
   2   7   1      433.48      437.32     15.93 o 
   3   7   1      186.40      185.23      6.44 o 
   4   7   1       71.04       60.83      8.37 o 
   5   7   1       49.85       44.19      9.18 o 
   6   7   1        2.09        3.37      8.98 o 
   7   7   1        2.26        1.02      9.18 o 
   8   7   1        9.09        6.22     10.41 o 
   9   7   1        7.72        4.90     11.12 o 
  -9   8   1        0.46        3.77     11.43 o 
  -8   8   1        4.46        3.06      9.69 o 
  -7   8   1       24.05       24.79     11.63 o 
  -6   8   1       18.76       14.28      9.39 o 
  -5   8   1       10.39       -4.49      8.06 o 
  -4   8   1        0.20        3.67      7.75 o 
  -3   8   1        1.24        2.96      6.53 o 
  -2   8   1       38.97       44.80      4.44 o 
  -1   8   1     2108.30     2195.21     36.46 o 
   0   8   1      330.20      362.15      9.47 o 
   1   8   1       13.79        9.55      2.33 o 
   2   8   1       18.45       16.63      5.92 o 
   3   8   1      226.39      250.80     10.12 o 
   4   8   1       81.64       85.74      9.19 o 
   5   8   1        3.19       14.38     10.41 o 
   6   8   1        2.82       -4.59      8.67 o 
   7   8   1        0.14        2.04      9.59 o 
   8   8   1        5.52        2.65     10.10 o 
   9   8   1        6.06       13.87     11.12 o 
  -9   9   1        4.58       -3.88     12.24 o 
  -8   9   1       36.07       49.89     11.94 o 
  -7   9   1        0.37       11.73      9.49 o 
  -6   9   1        0.05       -9.08      9.08 o 
  -5   9   1       21.38        7.04      9.08 o 
  -4   9   1       79.42       76.65      9.59 o 
  -3   9   1       48.65       58.27      8.06 o 
  -2   9   1       75.08       74.51      7.96 o 
  -1   9   1      168.67      191.43      3.95 o 
   0   9   1        4.74        8.00      2.97 o 
   1   9   1      706.97      779.12     15.55 o 
   2   9   1       38.37       43.16      6.84 o 
   3   9   1        6.36        0.20      6.94 o 
   4   9   1       28.77       30.51      8.77 o 
   5   9   1        2.28       15.30      8.47 o 
   6   9   1       60.93       59.08     10.92 o 
   7   9   1       11.82       22.34     11.94 o 
   8   9   1        1.89        4.90     11.02 o 
  -8  10   1        0.06       -5.92     10.00 o 
  -7  10   1        4.31       -1.84     10.00 o 
  -6  10   1      163.02      180.72     12.66 o 
  -5  10   1        9.68       12.96      8.67 o 
  -4  10   1       69.30       80.52      9.19 o 
  -3  10   1       42.01       34.18      8.06 o 
  -2  10   1      105.52      117.00      9.09 o 
  -1  10   1       44.39       39.05      4.72 o 
   0  10   1        0.16        1.33      6.07 o 
   1  10   1        0.60        0.59      4.07 o 
   2  10   1        2.17        6.22      6.63 o 
   3  10   1        0.01       -0.20      7.14 o 
   4  10   1       69.97       68.89      9.59 o 
   5  10   1        0.61       -5.92      8.98 o 
   6  10   1        6.04       -9.49      9.49 o 
   7  10   1       14.54       24.28     10.30 o 
   8  10   1       24.29       47.54     11.94 o 
  -8  11   1       24.00       35.91     12.14 o 
  -7  11   1        0.62       -3.06     10.30 o 
  -6  11   1       32.36       46.22     11.53 o 
  -5  11   1        2.39       12.14      8.67 o 
  -4  11   1      231.88      245.38     12.46 o 
  -3  11   1      216.89      212.19     11.14 o 
  -2  11   1      108.31      108.73      9.09 o 
  -1  11   1       32.24       45.29     14.80 o 
   0  11   1       64.55       63.60      5.30 o 
   1  11   1      293.31      296.92     12.68 o 
   2  11   1       75.11       73.18      8.47 o 
   3  11   1        8.33        8.47      7.86 o 
   4  11   1       30.51       39.08     10.00 o 
   5  11   1       39.99       42.85      9.49 o 
   6  11   1       27.16       23.36     10.61 o 
   7  11   1        4.80       14.08     11.53 o 
   8  11   1        0.00        2.35     10.71 o 
  -8  12   1        2.81       15.91     11.94 o 
  -7  12   1        0.26       -4.39     10.61 o 
  -6  12   1       42.24       57.14     10.10 o 
  -5  12   1       40.70       26.83      9.69 o 
  -4  12   1      147.75      138.96     11.33 o 
  -3  12   1        1.06        4.39      7.65 o 
  -2  12   1       74.35       80.73      9.19 o 
  -1  12   1      475.07      446.14     16.84 o 
   0  12   1      189.10      169.55      7.08 o 
   1  12   1        0.05        1.68      4.72 o 
   2  12   1      349.10      325.26     12.78 o 
   3  12   1      239.85      249.18     12.46 o 
   4  12   1       29.47       34.28      9.28 o 
   5  12   1       21.94        0.20      8.67 o 
   6  12   1       16.73       18.77     10.41 o 
   7  12   1        0.01      -10.20     11.12 o 
   8  12   1        0.03       -4.39     11.94 o 
  -7  13   1        5.76       15.91     11.12 o 
  -6  13   1        2.32      -11.43     11.43 o 
  -5  13   1        4.98       -1.84      9.08 o 
  -4  13   1        7.76       19.99      8.88 o 
  -3  13   1       88.16       88.80     10.21 o 
  -2  13   1      164.95      157.57     11.13 o 
  -1  13   1       65.84       72.07      7.35 o 
   0  13   1      161.37      146.83      7.08 o 
   1  13   1      317.04      301.55      8.85 o 
   2  13   1       51.35       69.49     11.43 o 
   3  13   1        3.74       -6.12      9.28 o 
   4  13   1       53.22       41.94     10.61 o 
   5  13   1        0.02       -6.83      9.49 o 
   6  13   1        0.41       23.05      9.69 o 
   7  13   1        1.56       -5.81     12.55 o 
  -7  14   1        0.04        1.43     11.94 o 
  -6  14   1        5.01        6.43      9.59 o 
  -5  14   1        0.02       -6.83     10.10 o 
  -4  14   1       22.81       15.20      8.98 o 
  -3  14   1       53.20       59.49      9.59 o 
  -1  14   1       48.42       46.87     10.56 o 
   0  14   1        1.54       -5.08      5.08 o 
   1  14   1        2.41        0.14      5.37 o 
   2  14   1        2.86       -3.98      8.06 o 
   3  14   1        0.53       16.93      8.57 o 
   4  14   1        8.43       10.92      9.90 o 
   5  14   1       56.86       75.82     11.33 o 
   6  14   1        0.79       -5.10     10.71 o 
   7  14   1        0.02        7.55     10.92 o 
  -7  15   1        8.65       31.42     12.96 o 
  -6  15   1       11.22        3.06     11.73 o 
  -5  15   1        5.24       10.92     10.41 o 
  -4  15   1       14.13       16.53      9.90 o 
  -3  15   1       19.42        7.65      8.88 o 
  -2  15   1      117.74      146.07     11.64 o 
  -1  15   1        0.59       10.17      5.65 o 
   0  15   1       24.27       29.91      5.66 o 
   1  15   1        2.32        5.03      9.90 o 
   2  15   1        0.40       -8.16      8.16 o 
   3  15   1      178.25      193.39     12.87 o 
   4  15   1       64.63       50.82     11.02 o 
   5  15   1        0.19       -0.41     11.12 o 
   6  15   1        4.20       -6.94     11.94 o 
   7  15   1       13.33        5.61     18.46 o 
  -6  16   1       12.59       12.14     12.04 o 
  -5  16   1       37.95       53.46     11.73 o 
  -4  16   1       37.71       40.51     10.71 o 
  -3  16   1        1.18       -5.00      8.57 o 
  -2  16   1        3.24        9.59      8.77 o 
  -1  16   1        7.59       11.27      5.84 o 
   0  16   1        4.34        0.93     13.47 o 
   1  16   1       69.49       77.92      7.76 o 
   2  16   1       50.83       49.08     10.92 o 
   3  16   1        2.71       12.34      9.79 o 
   4  16   1        0.21       14.79      9.79 o 
   5  16   1       35.15       19.59     11.43 o 
   6  16   1       12.44       16.12     11.83 o 
  -6  17   1        6.91        3.26     12.14 o 
  -5  17   1        0.55       19.38     11.12 o 
  -4  17   1       26.10       47.64     12.45 o 
  -3  17   1        4.06       -9.18      9.18 o 
  -2  17   1        0.02       -4.18      9.38 o 
  -1  17   1        0.75       13.16      6.68 o 
   0  17   1        2.53       -5.97      7.13 o 
   1  17   1        1.29        1.84      6.41 o 
   2  17   1        0.15       -9.79     13.57 o 
   3  17   1        0.12       -1.33      9.79 o 
   4  17   1        4.43       11.32     10.61 o 
   5  17   1        0.54      -10.30     10.61 o 
   6  17   1        2.03       11.53     11.53 o 
  -5  18   1        1.99      -10.81     11.53 o 
  -4  18   1        4.04        5.10     11.02 o 
  -3  18   1        1.09       -2.96      9.38 o 
  -2  18   1        5.37       20.61      9.49 o 
  -1  18   1        2.67        1.93      6.32 o 
   0  18   1        3.10        3.52      7.75 o 
   1  18   1       26.87       21.96     12.70 o 
   2  18   1        3.14        9.08      8.98 o 
   3  18   1        0.00        8.57      9.79 o 
   4  18   1        0.01       10.10     11.94 o 
   5  18   1        0.10       29.68     13.06 o 
  -4  19   1        0.77       -5.71     11.63 o 
  -3  19   1        0.08        7.96     11.12 o 
  -2  19   1        5.75       22.95     10.00 o 
  -1  19   1        9.50        8.74      7.25 o 
   0  19   1        0.15        1.82      8.87 o 
   1  19   1        0.36        1.07      7.89 o 
   2  19   1        0.97       17.65     10.41 o 
   3  19   1       12.69       27.24     11.73 o 
   4  19   1        1.76        6.83     11.73 o 
  -3  20   1        2.63        1.94     11.53 o 
  -2  20   1        0.00       -6.73     10.41 o 
  -1  20   1        6.90       -1.12      7.46 o 
   0  20   1       10.67       18.28     11.99 o 
   1  20   1        5.76       -5.31      7.73 o 
   2  20   1        3.63       -3.77     10.10 o 
   3  20   1        2.99       11.43     12.24 o 
  -2  21   1        0.15       -5.81     12.14 o 
  -1  21   1        5.65       -0.41      8.17 o 
   0  21   1        3.21        1.27      7.27 o 
   1  21   1        0.21        8.55      7.77 o 
   2  21   1        4.87       26.83     11.12 o 
  -8   0   2       24.81       35.20     10.10 o 
  -6   0   2       33.86       22.75      8.57 o 
  -4   0   2      145.17      150.81      9.96 o 
  -2   0   2      740.55      657.71     20.33 o 
   0   0   2     4385.49     4419.24    101.95 o 
   2   0   2       64.12       61.57      5.41 o 
   4   0   2      107.06      111.08      5.23 o 
   6   0   2       47.75       54.90      9.29 o 
   8   0   2        2.34       -3.47      8.98 o 
  -9   1   2        0.79       12.17      6.96 o 
  -8   1   2       31.01       33.48      6.96 o 
  -7   1   2       19.06       20.19      6.10 o 
  -6   1   2        9.69        6.83      7.35 o 
  -5   1   2       27.62       24.38      5.09 o 
  -4   1   2      276.25      281.36      5.31 o 
  -3   1   2      587.04      580.65     20.65 o 
  -2   1   2     1043.77      896.96     52.72 o 
  -1   1   2      254.78      219.15      4.49 o 
   0   1   2       10.27        9.66      1.40 o 
   1   1   2     1183.25     1164.63     12.91 o 
   2   1   2       29.98       32.94      3.64 o 
   3   1   2      251.14      230.97      8.08 o 
   4   1   2       14.82       12.70      2.86 o 
   5   1   2       84.79       68.45      6.03 o 
   6   1   2        0.00       -0.35      5.73 o 
   7   1   2        0.10       -0.59     10.05 o 
   8   1   2        0.99       -2.49      7.47 o 
   9   1   2        9.41       10.55      7.65 o 
  -9   2   2        0.74        0.82     11.02 o 
  -8   2   2        6.67       14.18      9.69 o 
  -7   2   2       10.50        9.79      8.57 o 
  -6   2   2      223.70      248.35     12.16 o 
  -5   2   2      258.28      259.41     10.73 o 
  -4   2   2        2.82        4.66      3.91 o 
  -3   2   2       69.41       72.69      6.23 o 
  -2   2   2       70.07       71.58      5.51 o 
  -1   2   2      310.99      292.41      5.91 o 
   0   2   2      161.70      169.92      4.10 o 
   1   2   2     1626.09     1564.12     17.47 o 
   2   2   2      839.08      787.90     22.20 o 
   3   2   2       15.03       23.98      5.51 o 
   4   2   2       59.81       68.91      6.48 o 
   5   2   2       12.22       14.08      7.45 o 
   6   2   2        1.99       -1.84      8.26 o 
   7   2   2       82.60       75.83     10.61 o 
   8   2   2        6.42       -2.55      9.69 o 
   9   2   2        5.98       24.69     11.63 o 
  -9   3   2        1.35       -6.63     10.81 o 
  -8   3   2       31.44       24.28     10.30 o 
  -7   3   2        0.10        2.45      8.87 o 
  -6   3   2        0.74        0.31      7.75 o 
  -5   3   2       18.67        3.88      7.14 o 
  -4   3   2      391.08      390.44     17.50 o 
  -3   3   2      521.85      519.53     22.26 o 
  -2   3   2       39.29       36.03      5.41 o 
  -1   3   2     3672.69     3675.96     27.36 o 
   0   3   2      162.19      150.68      4.14 o 
   1   3   2      380.02      380.34      8.66 o 
   2   3   2       47.62       43.69      5.31 o 
   3   3   2      345.62      334.43     16.69 o 
   4   3   2      128.65      133.58      8.37 o 
   5   3   2       22.80       25.30      7.86 o 
   6   3   2       16.12       24.08      8.98 o 
   7   3   2       60.30       52.76     10.31 o 
   8   3   2        7.87        9.18     10.10 o 
   9   3   2        9.61       13.16     11.94 o 
  -9   4   2        1.47      -12.96     14.18 o 
  -8   4   2       14.46        6.02      9.90 o 
  -7   4   2       20.53       12.85      9.28 o 
  -6   4   2       43.63       40.00      9.08 o 
  -5   4   2       15.93       21.02      7.45 o 
  -4   4   2      155.43      163.33      8.68 o 
  -3   4   2        5.83        3.74      7.91 o 
  -2   4   2      191.66      191.23      7.16 o 
  -1   4   2      651.67      685.18     14.37 o 
   0   4   2       96.34       89.43      3.75 o 
   1   4   2      134.93      143.81      4.37 o 
   2   4   2      171.59      173.28      6.95 o 
   3   4   2       45.46       49.81     11.18 o 
   4   4   2       25.83       22.35      7.04 o 
   5   4   2      387.32      369.78     12.58 o 
   6   4   2       54.98       63.37      9.59 o 
   7   4   2        0.10       -4.79      8.87 o 
   8   4   2        1.01       -8.98      8.98 o 
   9   4   2       18.02       26.12     11.43 o 
  -9   5   2        3.84       27.95     12.96 o 
  -8   5   2        3.12        3.77      9.28 o 
  -7   5   2        0.27        2.65      8.47 o 
  -6   5   2        8.07       -1.43      8.16 o 
  -5   5   2       40.13       33.77      8.06 o 
  -4   5   2        4.75        3.88      6.53 o 
  -3   5   2       37.85       35.16      4.01 o 
  -2   5   2      415.86      416.48     13.22 o 
  -1   5   2     1677.70     1685.50     21.97 o 
   0   5   2      191.92      206.91      4.88 o 
   1   5   2      681.49      693.24     35.82 o 
   2   5   2      493.81      504.09     20.93 o 
   3   5   2      218.67      236.42     18.71 o 
   4   5   2       21.73        9.79      7.14 o 
   5   5   2      149.49      162.98     10.72 o 
   6   5   2        0.14       -2.14      7.96 o 
   7   5   2      101.93      110.44     11.74 o 
   8   5   2        1.64       -4.90      9.90 o 
   9   5   2        0.14      -11.02     11.02 o 
  -9   6   2        0.38       -4.39     10.81 o 
  -8   6   2        1.88       -2.65      8.87 o 
  -7   6   2        2.01        7.14      8.67 o 
  -6   6   2        7.55       -4.28      8.06 o 
  -5   6   2       12.73       11.83      7.75 o 
  -4   6   2       35.23       34.28      7.55 o 
  -3   6   2      382.47      374.81     16.99 o 
  -2   6   2        0.13       -1.39      4.34 o 
  -1   6   2      789.32      827.49     24.61 o 
   0   6   2      368.72      357.52      7.89 o 
   1   6   2      428.18      435.89     11.41 o 
   2   6   2       85.19       96.72      7.50 o 
   3   6   2      638.73      688.53     52.01 o 
   4   6   2      178.93      191.02     10.32 o 
   5   6   2       36.21       35.71      8.57 o 
   6   6   2        0.73       12.34      8.47 o 
   7   6   2       21.48       22.65      9.79 o 
   8   6   2        7.76        8.06     10.41 o 
   9   6   2        7.55      -11.63     11.63 o 
  -9   7   2        3.24        2.14     11.53 o 
  -8   7   2        1.38       15.61     10.00 o 
  -7   7   2        0.30       -5.41      8.98 o 
  -6   7   2        0.95       -7.04      7.96 o 
  -5   7   2        1.39        8.06      7.75 o 
  -4   7   2       66.78       73.69      8.16 o 
  -3   7   2      666.78      764.01     29.75 o 
  -2   7   2       14.00       12.39      3.50 o 
  -1   7   2       68.89       65.44      2.67 o 
   0   7   2       82.47       78.25      4.26 o 
   1   7   2      361.64      448.03      7.00 o 
   2   7   2      131.99      153.77     10.21 o 
   3   7   2       18.26       17.34      6.63 o 
   4   7   2       11.89        9.08      7.45 o 
   5   7   2      108.03      118.62     10.11 o 
   7   7   2        3.44        8.77      9.08 o 
   8   7   2        1.60       -7.24     10.41 o 
   9   7   2        6.31       -1.84     11.22 o 
  -9   8   2        0.19        2.35     10.41 o 
  -8   8   2       21.31       28.26     11.22 o 
  -7   8   2       73.41       85.11     11.74 o 
  -6   8   2        7.99       17.24      8.47 o 
  -5   8   2       77.96       58.58      9.59 o 
  -4   8   2        2.29       -3.88      7.14 o 
  -3   8   2      193.23      178.08      9.60 o 
  -2   8   2      507.41      529.63     35.20 o 
  -1   8   2      727.93      803.30     18.75 o 
   0   8   2        3.30        6.08      2.71 o 
   1   8   2      104.53      112.81      5.06 o 
   2   8   2       14.92       22.52      8.21 o 
   3   8   2       42.88       49.59      7.86 o 
   4   8   2        5.42        9.08      7.55 o 
   5   8   2       26.40       38.87      8.77 o 
   6   8   2        9.16        0.82      9.18 o 
   7   8   2        6.60       -9.49      9.49 o 
   8   8   2        4.87       12.65     10.61 o 
   9   8   2        0.56        2.45     11.83 o 
  -8   9   2       22.95       19.28     10.81 o 
  -7   9   2        8.50        6.94      9.59 o 
  -6   9   2        8.98       22.95      9.08 o 
  -5   9   2      423.13      427.81     14.93 o 
  -4   9   2        0.65       -6.73      7.75 o 
  -3   9   2      110.00      122.41      9.09 o 
  -1   9   2      374.54      400.72      9.01 o 
   0   9   2      119.04      129.78      3.63 o 
   1   9   2       46.67       48.50      3.00 o 
   2   9   2        4.14        2.65      6.43 o 
   3   9   2       37.36       29.49      7.45 o 
   4   9   2       13.13       10.92      8.26 o 
   5   9   2       48.05       46.02      9.39 o 
   6   9   2        1.92        1.22      9.79 o 
   7   9   2        0.79       -3.67      9.28 o 
   8   9   2        0.00        4.39     10.41 o 
  -8  10   2       10.26       30.60     13.16 o 
  -7  10   2      140.14      136.18     13.47 o 
  -6  10   2      110.53      116.26     11.94 o 
  -5  10   2       26.50       28.16      9.39 o 
  -4  10   2        5.63        0.61      7.75 o 
  -3  10   2      643.62      652.65     21.72 o 
  -2  10   2       22.38       17.65      7.14 o 
  -1  10   2       22.37       20.45      4.58 o 
   0  10   2       86.93       82.55      5.34 o 
   1  10   2       20.92       18.94      4.72 o 
   2  10   2        7.62       15.40      7.35 o 
   3  10   2       88.27       93.91      9.39 o 
   4  10   2        0.09        2.86      8.47 o 
   5  10   2       47.18       43.98     10.00 o 
   6  10   2        3.58       17.24     10.10 o 
   7  10   2       16.61       17.34     11.83 o 
   8  10   2        0.00        1.63     10.92 o 
  -8  11   2       27.75       58.36     14.18 o 
  -7  11   2        1.23       -9.38     10.61 o 
  -6  11   2        1.22        8.57      9.08 o 
  -5  11   2      118.30      137.50     11.94 o 
  -4  11   2      281.19      300.53     13.08 o 
  -3  11   2       50.12       39.90      8.78 o 
  -2  11   2       19.95       15.41      7.65 o 
  -1  11   2      140.32      134.93     13.02 o 
   0  11   2       40.15       38.40      5.05 o 
   1  11   2       16.37       15.50      4.98 o 
   2  11   2        4.77        3.77      7.34 o 
   3  11   2      300.66      308.78     12.78 o 
   4  11   2       37.63       39.59      9.49 o 
   5  11   2        9.87       13.98      9.39 o 
   6  11   2        4.76       10.41      9.79 o 
   7  11   2       13.50       17.75     10.51 o 
   8  11   2        0.83      -11.94     11.94 o 
  -8  12   2        3.99        9.49     11.43 o 
  -7  12   2       11.84        8.57     11.12 o 
  -6  12   2       87.17       94.30     11.84 o 
  -5  12   2        5.14       -8.26      8.77 o 
  -4  12   2       53.80       58.57      9.69 o 
  -3  12   2        0.10        1.73      8.26 o 
  -2  12   2      350.62      338.44     12.99 o 
  -1  12   2      383.56      373.92      9.29 o 
   0  12   2      401.12      367.06      9.41 o 
   1  12   2      244.99      230.73     20.69 o 
   2  12   2        2.93        8.26      7.45 o 
   3  12   2      154.20      152.55     11.13 o 
   4  12   2       24.52       21.32      9.39 o 
   5  12   2       74.81       92.25     11.43 o 
   6  12   2        0.11       -2.86     11.43 o 
   7  12   2        0.35       -1.12     11.43 o 
   8  12   2        0.02        7.85     12.75 o 
  -7  13   2        0.09        5.81     11.32 o 
  -6  13   2       18.19       27.75     10.20 o 
  -5  13   2        0.02       13.77      9.38 o 
  -4  13   2      129.22      154.76     13.48 o 
  -3  13   2      155.02      166.84     12.05 o 
  -2  13   2      539.65      504.71     18.01 o 
  -1  13   2      146.32      150.54      7.54 o 
   0  13   2      224.57      214.59      8.27 o 
   1  13   2     1075.90     1097.78     29.27 o 
   2  13   2      407.30      452.13     15.24 o 
   3  13   2      103.72       96.87     10.92 o 
   4  13   2        4.27       -2.96      8.88 o 
   5  13   2       51.97       59.08     11.02 o 
   6  13   2        0.67        6.12      9.69 o 
   7  13   2        5.60       -0.92     11.73 o 
  -7  14   2        0.53      -10.41     10.92 o 
  -6  14   2        0.01        2.45     10.30 o 
  -5  14   2       33.10       13.37     10.30 o 
  -4  14   2       64.80       67.04     10.10 o 
  -3  14   2        1.28       13.36      9.18 o 
  -2  14   2      119.55      134.44     11.13 o 
  -1  14   2      585.43      607.19     17.51 o 
   0  14   2      760.84      744.90     17.65 o 
   1  14   2       60.29       69.41     11.68 o 
   2  14   2        0.40        0.61      8.36 o 
   3  14   2      283.41      277.81     14.20 o 
   4  14   2       37.74       39.69     10.31 o 
   5  14   2       30.11       32.55     10.92 o 
   6  14   2        1.13        3.67     13.36 o 
   7  14   2        9.27       18.57     13.06 o 
  -7  15   2        0.53      -12.04     12.04 o 
  -6  15   2        2.69       15.91     10.81 o 
  -5  15   2       24.33       21.63     10.71 o 
  -4  15   2        1.46        5.61     11.53 o 
  -3  15   2      162.43      199.81     13.07 o 
  -2  15   2       47.54       37.04     10.20 o 
  -1  15   2       19.13       17.32      6.32 o 
   0  15   2       20.04       13.85      7.04 o 
   1  15   2      141.16      129.34      7.72 o 
   2  15   2      185.68      201.99     13.17 o 
   3  15   2       39.54       47.65      9.90 o 
   4  15   2       54.73       58.26     11.33 o 
   5  15   2       54.52       58.06     12.55 o 
   6  15   2       23.33       41.62     12.14 o 
  -6  16   2        3.93        2.96     11.53 o 
  -5  16   2        3.00       10.41     10.30 o 
  -4  16   2       17.42        8.16      9.90 o 
  -3  16   2       64.71       68.17     10.92 o 
  -2  16   2       19.09       17.65      9.49 o 
  -1  16   2       47.04       40.80      6.67 o 
   0  16   2        2.85        1.86     13.92 o 
   1  16   2        0.66       -6.02      6.02 o 
   2  16   2      142.61      139.76     12.35 o 
   3  16   2       27.19       15.51      9.90 o 
   4  16   2       60.51       77.55     11.73 o 
   5  16   2       23.52       43.05     12.04 o 
   6  16   2       22.89       11.53     12.45 o 
  -6  17   2        0.04      -11.83     11.83 o 
  -5  17   2       34.06       46.32     12.04 o 
  -4  17   2        0.08        7.04     10.30 o 
  -3  17   2        0.35       -3.26      9.69 o 
  -2  17   2       15.07       26.32      9.69 o 
  -1  17   2       19.06       11.33      6.38 o 
   0  17   2       26.11       27.40      6.38 o 
   1  17   2        2.80        3.38      6.09 o 
   2  17   2        0.03        2.65      9.38 o 
   3  17   2        0.14      -10.41     10.41 o 
   4  17   2       31.12       27.04     12.14 o 
   5  17   2        0.00       14.38     11.73 o 
  -5  18   2        6.26      -12.75     12.75 o 
  -4  18   2       10.26       -1.33     11.02 o 
  -3  18   2       24.09       39.18     10.81 o 
  -2  18   2        3.65       22.54     13.16 o 
  -1  18   2        4.16       -2.39      6.27 o 
   0  18   2       15.00       17.34      6.85 o 
   1  18   2       12.36        6.27      6.46 o 
   2  18   2        5.08        6.43     10.00 o 
   3  18   2        2.00       -5.71     10.00 o 
   4  18   2        2.13        8.77     11.43 o 
   5  18   2        4.61       36.32     12.55 o 
  -4  19   2       10.24       29.38     11.73 o 
  -3  19   2        7.63        3.47     11.32 o 
  -2  19   2        3.99       -4.28      9.79 o 
  -1  19   2       12.68       16.29      7.55 o 
   0  19   2        2.74       15.96     14.59 o 
   1  19   2        3.18        1.21      6.78 o 
   2  19   2        5.20       14.89     11.12 o 
   3  19   2        0.82       -4.39     12.04 o 
   4  19   2        0.31       -0.51     12.04 o 
  -3  20   2        0.80        5.20     11.43 o 
  -2  20   2        9.47       -0.41     11.22 o 
  -1  20   2        2.69       22.40      7.39 o 
   0  20   2        0.10       -5.64      6.70 o 
   1  20   2        0.68       -6.90      7.94 o 
   2  20   2        0.57      -13.06     13.06 o 
   3  20   2        0.76       -5.30     11.83 o 
  -2  21   2        0.72        7.75     11.83 o 
  -1  21   2        4.49       12.31      7.86 o 
   0  21   2        6.22       11.52      7.57 o 
   1  21   2        1.70        5.29      8.67 o 
   2  21   2        0.81       -5.92     12.45 o 
  -9   0   3       10.61       25.50     12.45 o 
  -7   0   3       11.26       17.55     10.20 o 
  -5   0   3        1.86       13.26      6.63 o 
  -3   0   3     1395.64     1389.08     32.41 o 
  -1   0   3      415.71      430.70      8.84 o 
   1   0   3      164.50      177.42      4.38 o 
   3   0   3       42.91       30.82      7.14 o 
   5   0   3       93.66      101.16      9.08 o 
   7   0   3       16.34       28.26      9.18 o 
   9   0   3        7.22       -5.92     12.55 o 
  -9   1   3        6.08       17.84      7.68 o 
  -8   1   3        0.28       -4.10      6.66 o 
  -7   1   3        5.44        5.36      5.84 o 
  -6   1   3        6.65       10.10      5.55 o 
  -5   1   3        0.03       -5.46      5.46 o 
  -4   1   3       60.11       58.47      3.18 o 
  -3   1   3        4.60        7.61      2.73 o 
  -2   1   3       96.49      104.68      4.26 o 
  -1   1   3      654.65      662.38     24.76 o 
   0   1   3     1303.84     1477.95     28.22 o 
   1   1   3      217.21      215.49      4.29 o 
   2   1   3      131.22      109.94      4.44 o 
   3   1   3      223.64      216.06      6.50 o 
   4   1   3        2.18        8.87      4.51 o 
   5   1   3       28.60       19.71      8.37 o 
   6   1   3        1.90        0.79      7.50 o 
   7   1   3        1.10       -1.78      6.42 o 
   8   1   3        1.71       13.90      8.23 o 
   9   1   3        0.27       -8.16      8.16 o 
  -9   2   3        0.02       -3.47     10.10 o 
  -8   2   3        9.89        9.18      9.59 o 
  -7   2   3       17.16       14.18      8.57 o 
  -6   2   3       38.00       20.00      8.67 o 
  -5   2   3       32.08       21.84      7.55 o 
  -4   2   3       29.05       37.14      6.73 o 
  -3   2   3      346.15      337.49     10.60 o 
  -2   2   3      199.03      202.50      7.26 o 
  -1   2   3     1744.99     1823.47     20.73 o 
   0   2   3       99.12      110.96      3.72 o 
   1   2   3        0.82       12.89      3.17 o 
   2   2   3      825.23      818.07     23.29 o 
   3   2   3      108.29       94.32      5.00 o 
   4   2   3       36.77       35.31      7.14 o 
   5   2   3        0.38        6.32      7.55 o 
   6   2   3        4.32       -2.86      8.06 o 
   7   2   3        9.60        9.18      8.88 o 
   8   2   3        0.24       -3.77     10.00 o 
   9   2   3        4.89       -3.57     11.53 o 
  -9   3   3        3.48       16.12     17.04 o 
  -8   3   3       11.80       25.61     10.20 o 
  -7   3   3       15.70       27.34      9.39 o 
  -6   3   3       22.64       23.16      8.77 o 
  -5   3   3       85.00       85.74      8.88 o 
  -4   3   3       99.97      104.55      8.07 o 
  -3   3   3       21.80       19.46      3.67 o 
  -2   3   3       92.19       84.56      6.03 o 
  -1   3   3     1347.74     1485.88     19.91 o 
   0   3   3       47.78       55.18      3.46 o 
   1   3   3      456.44      511.55     20.94 o 
   2   3   3      364.37      380.28     11.37 o 
   3   3   3       17.58       17.94      6.17 o 
   4   3   3       60.34       46.85      7.35 o 
   5   3   3        8.23        8.98      7.96 o 
   6   3   3       28.27       33.36      9.28 o 
   7   3   3        2.22        6.02      9.18 o 
   8   3   3        1.16        8.36     10.30 o 
   9   3   3        3.08       -0.31     11.12 o 
  -9   4   3        2.25       -3.16     10.81 o 
  -8   4   3        5.68       -9.28      9.28 o 
  -7   4   3        5.55        0.82      8.47 o 
  -6   4   3       55.61       55.61      9.18 o 
  -5   4   3        0.00       -7.55      7.55 o 
  -4   4   3       84.59       83.30      8.17 o 
  -3   4   3       84.06       96.00      5.97 o 
  -2   4   3      299.93      308.82     10.34 o 
  -1   4   3      278.29      301.47     10.70 o 
   0   4   3        1.15       -1.48      6.32 o 
   1   4   3      646.76      694.32     15.52 o 
   2   4   3      146.12      142.13      7.05 o 
   3   4   3        1.66       -0.49      3.72 o 
   4   4   3      139.25      116.01      9.09 o 
   5   4   3        0.30       -7.45      7.45 o 
   6   4   3        0.01       -9.69      9.69 o 
   7   4   3        0.40       16.42     10.10 o 
   8   4   3        5.12        5.92      9.49 o 
   9   4   3        0.03      -18.16     18.16 o 
  -9   5   3        3.23      -10.71     11.73 o 
  -8   5   3        0.31       -9.89      9.89 o 
  -7   5   3        2.67        9.90      9.69 o 
  -6   5   3       11.20       27.24      8.67 o 
  -5   5   3        0.02       -1.33      7.45 o 
  -4   5   3      167.98      148.62      9.19 o 
  -3   5   3       67.12       71.32      4.62 o 
  -2   5   3        0.02        2.65      3.23 o 
  -1   5   3      454.94      465.03     25.33 o 
   0   5   3     1686.56     1805.23     23.26 o 
   1   5   3     1812.53     2009.01     37.91 o 
   2   5   3       37.65       39.22      3.67 o 
   3   5   3        2.14        0.43      4.05 o 
   4   5   3        3.18        3.57      6.94 o 
   5   5   3       23.77       21.43      8.37 o 
   6   5   3       22.69       27.95      9.18 o 
   7   5   3        6.28       -8.98      8.98 o 
   8   5   3        0.05       -1.94     10.20 o 
   9   5   3        1.24      -11.83     11.83 o 
  -9   6   3        0.93        6.53     11.73 o 
  -8   6   3        0.34       -9.89      9.89 o 
  -7   6   3        0.12       -9.08      9.08 o 
  -6   6   3        2.65        7.55      8.16 o 
  -4   6   3       25.84       20.71      7.24 o 
  -3   6   3       43.02       48.47      6.94 o 
  -2   6   3     1043.78     1154.98     25.39 o 
  -1   6   3      411.73      448.70      9.71 o 
   0   6   3      503.26      529.93     16.08 o 
   1   6   3        4.03        4.80      2.18 o 
   2   6   3      358.97      339.62     13.46 o 
   3   6   3      784.86      771.65     30.50 o 
   4   6   3       36.63       41.84      7.96 o 
   5   6   3        3.30        1.63      8.06 o 
   6   6   3       13.68       13.57      8.57 o 
   7   6   3        6.82       18.16      9.49 o 
   8   6   3        2.66      -10.41     10.41 o 
   9   6   3        0.43       11.02     11.22 o 
  -9   7   3        0.03        9.89     11.53 o 
  -8   7   3        2.06       -2.04     10.00 o 
  -7   7   3        1.91       -2.45      8.67 o 
  -6   7   3       12.16       18.57      9.18 o 
  -5   7   3        7.70        1.33      7.86 o 
  -4   7   3        8.18       14.18      7.35 o 
  -3   7   3       67.89       75.94      7.96 o 
  -2   7   3        2.58       -1.43      3.93 o 
  -1   7   3        7.44        5.95      4.00 o 
   0   7   3      795.92      832.53     15.13 o 
   1   7   3      672.23      737.31     13.72 o 
   2   7   3      460.08      467.70     11.54 o 
   3   7   3        0.31       12.04      7.04 o 
   4   7   3      120.51      118.13      9.39 o 
   5   7   3       88.01       98.09     10.41 o 
   6   7   3        8.74       13.77      9.39 o 
   7   7   3        1.31      -12.14     12.14 o 
   8   7   3        0.04       -9.18     11.02 o 
   9   7   3        0.34       23.16     11.63 o 
  -9   8   3        0.03        5.92     12.45 o 
  -8   8   3        6.55       21.32     10.92 o 
  -7   8   3        0.69        5.20      9.59 o 
  -6   8   3       13.70       12.04      8.77 o 
  -5   8   3        0.21       -0.31      8.06 o 
  -4   8   3       90.27      110.75      9.59 o 
  -3   8   3        0.26       -4.69      6.94 o 
  -2   8   3      150.59      142.28      8.38 o 
  -1   8   3       68.01       75.69      3.27 o 
   0   8   3       27.68       33.92      2.67 o 
   1   8   3       38.82       33.40      2.77 o 
   2   8   3       92.94       88.92      7.76 o 
   3   8   3       27.75       19.69      7.45 o 
   4   8   3       82.85       64.40      9.29 o 
   5   8   3       29.28       33.57      9.39 o 
   6   8   3        0.16        9.28      9.18 o 
   7   8   3       11.03        0.00     10.10 o 
   8   8   3       16.21       21.73     11.22 o 
  -8   9   3        5.60       -2.14     11.53 o 
  -7   9   3        6.10        3.77      9.69 o 
  -6   9   3        1.41       -9.79      9.79 o 
  -5   9   3        6.21        7.86      8.47 o 
  -4   9   3        6.38        6.32      7.65 o 
  -3   9   3       10.81       19.49      7.24 o 
  -2   9   3      175.26      164.57      9.40 o 
  -1   9   3        0.03       -4.00      4.00 o 
   0   9   3       65.15       63.63      4.87 o 
   1   9   3      130.64      135.75      5.88 o 
   2   9   3        0.19        0.82      6.53 o 
   3   9   3        9.03        2.04      7.14 o 
   4   9   3        5.70       18.06      8.16 o 
   5   9   3       14.26       15.81      8.77 o 
   6   9   3       97.32       84.10     11.74 o 
   7   9   3       59.30       56.63     13.37 o 
   8   9   3        2.70       13.87     11.12 o 
  -8  10   3        6.57       26.93     11.12 o 
  -7  10   3        4.27       16.32      9.79 o 
  -6  10   3       30.47       14.79     11.12 o 
  -5  10   3       19.05       10.92     10.30 o 
  -4  10   3        0.01        3.67      8.26 o 
  -3  10   3        0.29       -7.75      7.75 o 
  -2  10   3       50.94       46.13      8.16 o 
  -1  10   3      198.75      189.45      6.72 o 
   0  10   3      112.25      125.09     10.52 o 
   1  10   3       17.72       15.15      4.75 o 
   2  10   3       12.60       19.18      7.45 o 
   3  10   3        0.02       -7.34      7.34 o 
   4  10   3       72.70       70.72      9.90 o 
   5  10   3       33.19       38.77      9.69 o 
   6  10   3        6.72        9.69      9.69 o 
   7  10   3        6.05       -1.73     10.92 o 
   8  10   3        5.72       -5.41     11.83 o 
  -8  11   3        7.15       16.93     11.53 o 
  -7  11   3       24.12        3.47     11.12 o 
  -6  11   3       16.70        5.71      9.59 o 
  -5  11   3       22.66       36.12      9.49 o 
  -4  11   3      140.37      167.03     11.54 o 
  -3  11   3       50.13       46.84      8.88 o 
  -2  11   3        0.26       -5.30      7.65 o 
  -1  11   3       15.36       12.24      7.24 o 
   0  11   3        7.80        9.80      4.72 o 
   1  11   3        0.62       -4.63      4.72 o 
   2  11   3        0.55        4.28      7.55 o 
   3  11   3        0.30        0.00      8.36 o 
   5  11   3       16.79       13.16      9.39 o 
   6  11   3        1.03       14.08      9.49 o 
   7  11   3       12.01       -3.37     11.22 o 
   8  11   3        9.32       11.94     13.67 o 
  -8  12   3        1.57       -8.16     10.81 o 
  -7  12   3        0.11       17.24     11.43 o 
  -6  12   3       23.23        8.57     10.30 o 
  -5  12   3       32.61       48.26     10.51 o 
  -4  12   3       27.72       36.63      9.49 o 
  -3  12   3       38.01       28.57     10.00 o 
  -2  12   3      137.96      136.71     10.31 o 
  -1  12   3        0.00        8.02      5.08 o 
   0  12   3       30.38       25.94      5.34 o 
   1  12   3       21.36       25.44      5.40 o 
   2  12   3       62.84       61.03      9.18 o 
   3  12   3       37.38       41.02      9.08 o 
   4  12   3       13.53       18.16      9.28 o 
   5  12   3        0.13        8.47      8.98 o 
   6  12   3        1.58        0.71     10.10 o 
   7  12   3        1.95       21.01     13.47 o 
  -7  13   3        0.41        1.33     10.51 o 
  -6  13   3        1.51       10.51     10.71 o 
  -5  13   3        0.39        2.14      9.18 o 
  -4  13   3       49.64       46.43     10.31 o 
  -3  13   3       19.90       19.59      9.18 o 
  -2  13   3       12.74       20.71      7.96 o 
  -1  13   3       34.94       29.54      5.94 o 
   0  13   3       31.20       24.58      5.75 o 
   1  13   3       21.53       12.56      5.66 o 
   2  13   3      115.80      114.33     10.11 o 
   3  13   3        1.32       -1.33      8.36 o 
   4  13   3        4.09        0.00      9.18 o 
   5  13   3       10.57       10.00     10.61 o 
   6  13   3        8.11       29.69     16.42 o 
   7  13   3        1.42        8.67     11.12 o 
  -7  14   3        1.77       -1.94     11.63 o 
  -6  14   3        1.83       -6.53     10.41 o 
  -5  14   3        5.09       17.85      9.49 o 
  -4  14   3       23.69       15.10     10.30 o 
  -3  14   3       58.60       59.39     10.82 o 
  -2  14   3       91.40       82.37     10.72 o 
  -1  14   3        2.87       12.58      5.63 o 
   0  14   3      131.87      127.14      7.58 o 
   1  14   3       25.43       18.32      6.16 o 
   2  14   3      158.72      128.55     11.74 o 
   3  14   3       13.28       18.67     10.30 o 
   4  14   3       40.26       49.89     10.51 o 
   5  14   3        3.30        2.65     11.53 o 
   6  14   3        0.11       -0.82     11.02 o 
   7  14   3        1.87        6.12     11.63 o 
  -6  15   3        8.68        3.06     12.85 o 
  -5  15   3        8.97        3.67     10.41 o 
  -4  15   3       10.83       25.10      9.90 o 
  -3  15   3        8.93       -5.61      9.18 o 
  -2  15   3       63.14       45.10      9.90 o 
  -1  15   3       72.41       67.52      8.83 o 
   0  15   3      214.40      185.01      8.38 o 
   1  15   3       15.48        6.76      6.13 o 
   2  15   3       75.69       63.78     11.02 o 
   3  15   3       20.74        8.06      9.39 o 
   4  15   3       23.93       21.02     11.53 o 
   5  15   3        0.90       14.49     11.63 o 
   6  15   3       31.88       19.28     11.94 o 
  -6  16   3        4.90       19.28     12.24 o 
  -5  16   3        0.52      -10.61     10.61 o 
  -4  16   3        2.19       -6.94     10.00 o 
  -3  16   3       13.90        6.94      9.59 o 
  -2  16   3       20.04        2.45      9.39 o 
  -1  16   3       30.35       36.34      9.44 o 
   0  16   3        8.00        6.29     10.41 o 
   1  16   3       38.58       27.43      7.05 o 
   2  16   3       65.81       47.25     10.61 o 
   3  16   3        7.50       18.06      9.90 o 
   4  16   3      140.81      165.57     15.82 o 
   5  16   3       18.25       11.22     13.36 o 
   6  16   3        0.00      -10.92     10.92 o 
  -5  17   3       30.32       33.46     12.75 o 
  -4  17   3        9.46        1.73     10.61 o 
  -3  17   3        0.20       15.40     10.51 o 
  -2  17   3       18.64       31.73     10.00 o 
  -1  17   3        1.72       10.48      6.38 o 
   0  17   3        8.28        1.77      8.21 o 
   1  17   3        6.82       17.03     20.05 o 
   2  17   3       55.98       49.18     17.45 o 
   3  17   3        4.76        4.79     10.20 o 
   4  17   3        3.03       13.98     11.22 o 
   5  17   3       12.86        4.90     14.08 o 
  -5  18   3        4.44        4.90     11.12 o 
  -4  18   3       14.69       17.04     11.63 o 
  -3  18   3       21.57       15.51     10.92 o 
  -2  18   3        9.93       20.91     10.71 o 
  -1  18   3        6.77        7.20     10.71 o 
   0  18   3        3.86       -7.50      7.50 o 
   1  18   3       19.48       20.29      7.32 o 
   2  18   3        5.21        5.30      9.59 o 
   3  18   3       14.21       21.73     10.61 o 
   4  18   3       10.92       17.75     12.24 o 
   5  18   3        0.55       11.53     12.45 o 
  -4  19   3        4.59       26.73     13.06 o 
  -3  19   3        0.01       -7.14     10.92 o 
  -2  19   3        1.37       -8.98     10.61 o 
  -1  19   3        6.90       11.07      6.80 o 
   0  19   3       14.97       18.98      8.57 o 
   1  19   3        4.72        5.07     11.99 o 
   2  19   3        4.30       11.43     10.51 o 
   3  19   3        9.35        8.47     12.55 o 
   4  19   3        2.22       10.92     12.75 o 
  -3  20   3        0.26      -12.65     12.65 o 
  -2  20   3        3.36       -8.06     13.16 o 
  -1  20   3        8.77       -7.14      9.41 o 
   0  20   3        0.51        4.55      9.00 o 
   1  20   3        7.15        5.65      7.70 o 
   2  20   3        0.72        4.79     10.92 o 
   3  20   3        1.13        6.12     11.73 o 
  -1  21   3        0.21       -8.15      8.15 o 
   0  21   3        6.51       11.37      7.97 o 
   1  21   3        4.84       10.78      7.72 o 
  -8   0   4       19.38       35.60      9.90 o 
  -6   0   4       36.06       44.38      8.77 o 
  -4   0   4       75.66       64.41      7.35 o 
  -2   0   4      969.50      975.98     27.12 o 
   0   0   4      295.93      300.63      6.96 o 
   2   0   4      744.24      742.68     24.58 o 
   4   0   4      547.72      551.27     18.65 o 
   6   0   4        4.94        1.33      8.98 o 
   8   0   4        8.71        6.02     10.00 o 
  -9   1   4        0.94       -7.57      7.57 o 
  -8   1   4       14.30       27.51     10.15 o 
  -7   1   4       25.18       20.28      6.43 o 
  -6   1   4       15.29        7.12      5.73 o 
  -5   1   4      146.50      142.68      6.89 o 
  -4   1   4       75.01       81.41      5.52 o 
  -3   1   4       24.53       22.64      3.87 o 
  -2   1   4       79.23       80.40      4.22 o 
  -1   1   4      307.23      319.45      4.71 o 
   0   1   4       86.20      108.50      4.20 o 
   1   1   4        5.70        3.65      2.84 o 
   2   1   4      318.57      319.37      7.31 o 
   3   1   4      334.09      341.75     14.03 o 
   4   1   4       75.94       58.09      7.14 o 
   5   1   4       22.38       17.71      6.17 o 
   6   1   4       87.78       90.67      7.47 o 
   7   1   4        7.75       18.09      9.49 o 
   8   1   4        0.12        1.39      8.43 o 
   9   1   4        0.00        4.70      8.35 o 
  -9   2   4        3.72        6.43     10.00 o 
  -8   2   4        4.41       12.14      9.49 o 
  -7   2   4        2.08        1.73      8.47 o 
  -6   2   4        3.04        9.28      8.16 o 
  -5   2   4      157.86      159.11     10.01 o 
  -4   2   4       22.60       20.92      6.84 o 
  -3   2   4      395.50      412.50     15.05 o 
  -2   2   4      864.30      887.29     26.67 o 
  -1   2   4      476.28      495.34     26.94 o 
   0   2   4      394.27      426.67     10.61 o 
   1   2   4     1856.45     2098.90     47.76 o 
   2   2   4      167.25      190.41     11.39 o 
   3   2   4       30.14       26.33      4.28 o 
   4   2   4       15.43        7.86      7.45 o 
   5   2   4      175.93      170.86     11.03 o 
   6   2   4        0.52        5.00      9.18 o 
   7   2   4        7.16       -9.18      9.18 o 
   8   2   4        2.64      -10.20     10.20 o 
   9   2   4        2.32       -0.10     11.94 o 
  -9   3   4        1.49        0.10     10.00 o 
  -8   3   4        2.60        0.31      9.39 o 
  -7   3   4        0.14       12.45      8.47 o 
  -6   3   4       51.96       49.49      9.08 o 
  -5   3   4        0.48       -2.24      7.04 o 
  -4   3   4      173.59      167.32      9.60 o 
  -3   3   4      556.75      565.64     13.98 o 
  -2   3   4      150.59      161.09      4.76 o 
  -1   3   4      563.43      640.49     15.93 o 
   0   3   4     1644.39     1801.85     23.32 o 
   1   3   4       39.36       40.86      3.64 o 
   2   3   4       91.00       98.23      4.39 o 
   3   3   4      834.97      820.31     21.71 o 
   4   3   4        7.26        6.84      7.65 o 
   5   3   4       16.67       13.67      8.26 o 
   6   3   4        2.50        4.08      8.98 o 
   7   3   4       15.75       24.48      9.69 o 
   8   3   4        2.87      -10.92     10.92 o 
   9   3   4        0.30       -4.08     10.92 o 
  -9   4   4        2.16      -12.75     12.75 o 
  -8   4   4        8.49        6.43      9.69 o 
  -7   4   4        1.97       -8.87      8.87 o 
  -6   4   4        3.15       -5.51      8.06 o 
  -5   4   4       10.96        5.82      7.86 o 
  -4   4   4      528.22      524.62     17.10 o 
  -3   4   4       41.50       43.59      6.28 o 
  -2   4   4      831.10      909.86     34.72 o 
  -1   4   4        5.22        5.50      3.13 o 
   0   4   4      135.83      147.54      4.66 o 
   1   4   4       27.00       27.77      3.67 o 
   2   4   4       90.77       92.72      4.48 o 
   3   4   4        5.19       11.02      6.32 o 
   5   4   4       42.77       23.98      8.67 o 
   6   4   4        0.31       -4.08      8.47 o 
   7   4   4        6.72       13.06      9.28 o 
   8   4   4        0.53        3.57     11.32 o 
   9   4   4        2.39       -2.75     19.28 o 
  -9   5   4        0.01       -1.84     11.32 o 
  -8   5   4        0.06       -9.69      9.69 o 
  -7   5   4       22.07       18.16      9.28 o 
  -6   5   4      155.76      139.58     11.13 o 
  -5   5   4        3.36       -3.67      8.16 o 
  -4   5   4      123.82      122.42      9.09 o 
  -3   5   4      654.17      675.76     29.03 o 
  -2   5   4      333.46      352.41     17.29 o 
  -1   5   4      394.29      465.43     12.79 o 
   0   5   4      306.72      378.67      6.57 o 
   1   5   4      146.41      175.40      3.97 o 
   2   5   4       59.10       66.38      4.30 o 
   3   5   4       81.37       79.31      8.06 o 
   4   5   4        0.71       -7.45      7.45 o 
   5   5   4        2.29       -4.79      8.26 o 
   6   5   4        1.32        1.73      8.87 o 
   7   5   4        2.73       -8.77      8.77 o 
   8   5   4        0.38       -3.88     10.61 o 
   9   5   4        1.61      -12.34     12.34 o 
  -9   6   4        5.86       15.00     11.83 o 
  -8   6   4        7.24       -2.35     10.51 o 
  -7   6   4        0.11        2.45      8.67 o 
  -6   6   4        0.13        1.12      8.98 o 
  -5   6   4      167.46      176.87     11.03 o 
  -4   6   4      158.21      171.06     10.11 o 
  -3   6   4       24.29       25.71      7.35 o 
  -2   6   4      458.66      490.97     11.96 o 
  -1   6   4     1252.38     1357.92     19.31 o 
   0   6   4        2.08        3.82      2.20 o 
   1   6   4      264.17      266.00      7.41 o 
   2   6   4        1.10        0.35      4.85 o 
   3   6   4       91.41      106.47      8.78 o 
   4   6   4       64.40       57.05      8.88 o 
   5   6   4       12.95       19.79      8.98 o 
   6   6   4        8.16       12.65      8.98 o 
   7   6   4        0.02       -3.06     10.71 o 
   8   6   4        3.10      -11.43     12.34 o 
  -9   7   4        0.05        7.65     10.92 o 
  -8   7   4        4.45        1.22     11.73 o 
  -7   7   4       12.76       -1.73     10.61 o 
  -6   7   4        3.65       10.41      8.37 o 
  -5   7   4       21.10       18.47      8.88 o 
  -4   7   4        3.46       -4.49      6.94 o 
  -3   7   4      205.33      206.28     10.22 o 
  -2   7   4        4.81       -5.81      6.02 o 
  -1   7   4       59.91       56.70      2.92 o 
   0   7   4      246.48      293.51      5.30 o 
   1   7   4      357.57      415.41      8.97 o 
   2   7   4      119.84      120.39      8.27 o 
   3   7   4       23.23       21.63      7.55 o 
   4   7   4       52.74       54.19      9.08 o 
   5   7   4       66.19       62.97      9.90 o 
   6   7   4       23.71       14.59      9.49 o 
   7   7   4        0.03       12.04      9.49 o 
   8   7   4        0.23       -4.90     17.95 o 
  -8   8   4        2.64        5.81     11.12 o 
  -7   8   4        2.06       -0.10      9.08 o 
  -6   8   4        0.40       -0.20      9.28 o 
  -5   8   4        4.40        5.41      8.06 o 
  -4   8   4       25.29       34.79      8.47 o 
  -3   8   4        0.55        3.47      7.04 o 
  -2   8   4        0.07       -6.22      6.22 o 
  -1   8   4       63.74       69.61      5.20 o 
   0   8   4      113.61      117.14      5.49 o 
   1   8   4      119.56      115.36      6.18 o 
   2   8   4      438.24      431.63     14.64 o 
   3   8   4      137.25      123.76      9.70 o 
   4   8   4       50.95       65.82      9.69 o 
   5   8   4        7.93       28.46      9.08 o 
   6   8   4        0.04       -2.14      8.47 o 
   7   8   4        1.02        0.61     10.10 o 
   8   8   4       11.68       15.20     13.26 o 
  -8   9   4        0.47        6.53     13.67 o 
  -7   9   4        0.00       -1.12      9.49 o 
  -6   9   4        1.79       10.71      9.28 o 
  -5   9   4        0.44        1.94      8.36 o 
  -4   9   4        0.22        3.88      7.75 o 
  -3   9   4        3.49        5.92      7.65 o 
  -2   9   4        3.89       10.20      7.04 o 
  -1   9   4       10.17       16.89      7.55 o 
   0   9   4       22.54       19.38      4.69 o 
   1   9   4        0.00        1.86      5.66 o 
   2   9   4       10.01       12.55      7.24 o 
   3   9   4      130.03      127.42      9.70 o 
   4   9   4       23.08       29.18      8.98 o 
   5   9   4        3.27        7.04      8.98 o 
   6   9   4       74.70       60.52     11.23 o 
   7   9   4       15.13       21.73     10.92 o 
   8   9   4        0.93        9.59     12.04 o 
  -8  10   4        3.79      -11.94     11.94 o 
  -7  10   4        0.05       -9.79     11.73 o 
  -6  10   4       21.22       12.34      9.28 o 
  -5  10   4       12.47        8.47      8.98 o 
  -4  10   4        0.20       -4.39      8.26 o 
  -3  10   4        0.25       10.61      7.65 o 
  -2  10   4        0.85       -3.77      7.34 o 
  -1  10   4       34.30       37.37      5.12 o 
   0  10   4      135.30      123.89     10.42 o 
   1  10   4       63.67       61.09      8.52 o 
   2  10   4        0.04       -1.43      7.24 o 
   3  10   4        1.59       -1.84      7.85 o 
   4  10   4      104.83       96.05     10.82 o 
   5  10   4       98.28       98.29     11.02 o 
   6  10   4        1.21       -9.90      9.90 o 
   7  10   4        5.30       -8.37     10.71 o 
   8  10   4       19.77        9.79     12.45 o 
  -8  11   4        8.97        0.31     15.81 o 
  -7  11   4        0.53       16.22      9.90 o 
  -6  11   4        2.54       -8.98      8.98 o 
  -5  11   4        2.95        9.18      9.28 o 
  -4  11   4        2.33        6.22      9.08 o 
  -3  11   4       22.88       15.92      8.16 o 
  -2  11   4       20.83       29.59      8.06 o 
  -1  11   4        0.15        1.38      5.41 o 
   0  11   4        6.81        8.93      4.68 o 
   1  11   4        4.47       -4.77     12.09 o 
   2  11   4        0.05       -2.86      7.34 o 
   3  11   4       75.19       74.71     10.00 o 
   4  11   4       16.31       43.77      9.49 o 
   5  11   4       28.22       47.85     10.92 o 
   6  11   4       22.39       25.10     11.83 o 
   7  11   4        5.04       12.75     11.12 o 
  -7  12   4        0.17        5.92     11.63 o 
  -6  12   4        6.94        3.98     10.41 o 
  -5  12   4        0.28       -9.49      9.49 o 
  -4  12   4        0.22       -1.84      9.18 o 
  -3  12   4        0.63       -5.92      8.06 o 
  -2  12   4        0.26        3.88      8.06 o 
  -1  12   4       16.76       21.33      5.61 o 
   0  12   4        6.41        5.42      9.33 o 
   1  12   4        0.01       -3.02      5.34 o 
   2  12   4       45.73       29.29      8.57 o 
   3  12   4        8.45        2.04      8.37 o 
   4  12   4        9.62        1.22      9.59 o 
   5  12   4        1.96        0.00      9.69 o 
   6  12   4        8.86       -6.22     11.12 o 
   7  12   4       19.11       30.50     11.83 o 
  -7  13   4        2.98       -1.22     10.51 o 
  -6  13   4        2.61        1.53      9.49 o 
  -5  13   4        1.42        4.28      8.87 o 
  -4  13   4       11.06        2.45      9.49 o 
  -3  13   4       10.91        6.43      9.08 o 
  -2  13   4       18.70       18.47      8.37 o 
  -1  13   4        0.10        2.28     13.62 o 
   0  13   4       51.42       46.59      6.02 o 
   1  13   4        0.36        5.10      5.48 o 
   2  13   4       12.92        3.57      8.26 o 
   3  13   4        0.17        3.47      8.67 o 
   4  13   4       16.89       22.75     10.20 o 
   5  13   4       26.30       36.32     10.61 o 
   6  13   4        0.81       -2.75     11.94 o 
   7  13   4        1.25        0.00     11.73 o 
  -7  14   4       20.69       14.28     12.75 o 
  -6  14   4        1.68       -5.30     12.45 o 
  -5  14   4        0.00      -10.41     10.41 o 
  -4  14   4       13.89       -2.04     15.51 o 
  -3  14   4        5.40       -7.04      9.39 o 
  -2  14   4       53.92       38.06      9.18 o 
  -1  14   4        0.23       -5.48      5.48 o 
   0  14   4        5.50        5.58      5.43 o 
   1  14   4       27.43       18.84      6.17 o 
   2  14   4        1.64        6.43      8.67 o 
   3  14   4       20.97       17.24     10.10 o 
   4  14   4        1.23        4.18      9.59 o 
   5  14   4        2.15       -0.51     10.10 o 
   6  14   4        8.45       11.53     12.24 o 
  -6  15   4        0.04       -9.79     10.51 o 
  -5  15   4       47.67       48.47     12.04 o 
  -4  15   4        9.30        7.14     10.30 o 
  -3  15   4        3.53       10.10      9.39 o 
  -2  15   4        5.91        5.92      8.88 o 
  -1  15   4       33.76       34.97      6.75 o 
   0  15   4        5.84       -5.73      5.89 o 
   1  15   4       29.23       30.20      6.54 o 
   2  15   4       13.72       11.83      9.69 o 
   3  15   4        0.37        9.38     11.53 o 
   4  15   4        0.02       -2.24      9.79 o 
   5  15   4        0.18       -4.59     10.81 o 
   6  15   4        2.56        5.00     11.63 o 
  -6  16   4        5.76       14.28     12.55 o 
  -5  16   4        5.59       25.71     10.92 o 
  -4  16   4        4.65       12.24     10.61 o 
  -3  16   4        0.72       23.26     10.41 o 
  -2  16   4        2.19        4.69      9.59 o 
  -1  16   4        6.24        1.96      5.88 o 
   0  16   4       14.83       10.22      6.73 o 
   1  16   4        2.65       -2.67      6.34 o 
   2  16   4        5.12        9.28      9.28 o 
   3  16   4        7.11        9.49     10.61 o 
   4  16   4        1.52       -3.98     10.00 o 
   5  16   4       12.79       10.51     12.34 o 
  -5  17   4        0.17       15.71     11.63 o 
  -4  17   4        4.22        6.83     10.51 o 
  -3  17   4       35.02       28.67     10.41 o 
  -2  17   4        1.47        6.63      9.79 o 
  -1  17   4        0.04       -6.49      6.49 o 
   0  17   4        0.08       -0.48      6.52 o 
   1  17   4        0.83        3.74      6.30 o 
   2  17   4        1.69        7.65      9.69 o 
   3  17   4       23.10       45.71     10.81 o 
   4  17   4        2.04       29.58     11.22 o 
   5  17   4        0.75       15.00     13.87 o 
  -4  18   4        1.23       -2.86     11.53 o 
  -3  18   4        0.36        2.86     10.51 o 
  -2  18   4        7.65       22.75     11.32 o 
  -1  18   4        1.37       -0.81     10.00 o 
   0  18   4       15.10       12.44      6.94 o 
   1  18   4        6.50       -0.28      8.65 o 
   2  18   4        0.13       15.00     11.43 o 
   3  18   4        0.09       21.93     11.43 o 
   4  18   4       16.07       -2.86     18.57 o 
  -4  19   4        1.30       -4.49     11.94 o 
  -3  19   4       12.73       14.59     11.94 o 
  -2  19   4        0.90       -9.38     11.12 o 
  -1  19   4        4.07        3.32      9.74 o 
   0  19   4        2.76      -11.32     11.32 o 
   1  19   4        0.67        1.99      7.63 o 
   2  19   4        8.75       46.93     10.92 o 
   3  19   4        0.02       -6.83     12.75 o 
  -2  20   4        0.45      -11.63     11.63 o 
  -1  20   4        4.46        9.25     20.30 o 
   0  20   4        0.06        9.14      7.64 o 
   1  20   4        2.48       16.13      7.53 o 
   2  20   4        5.12       20.81     11.83 o 
  -9   0   5        0.71       11.94     10.10 o 
  -7   0   5       32.48       32.85      9.69 o 
  -5   0   5       15.69       24.79      8.26 o 
  -3   0   5      275.82      296.74     10.33 o 
  -1   0   5      144.60      150.18      3.10 o 
   1   0   5      249.18      297.89      6.13 o 
   3   0   5     1175.63     1212.34     35.94 o 
   5   0   5       47.82       60.31      9.29 o 
   7   0   5       15.47       15.71      9.90 o 
   9   0   5        4.40       -1.53     12.85 o 
  -9   1   5        3.97        9.35      7.35 o 
  -8   1   5        0.75       -0.46      7.03 o 
  -7   1   5        0.85        3.72     12.80 o 
  -6   1   5       20.47       27.01      5.83 o 
  -5   1   5       75.43       72.48      7.25 o 
  -4   1   5      115.83      108.58      6.14 o 
  -3   1   5        4.02        8.52      6.78 o 
  -2   1   5      188.39      188.70      3.58 o 
  -1   1   5      940.85      985.02     16.05 o 
   0   1   5      265.72      361.88      5.67 o 
   1   1   5     1091.32     1225.54     16.14 o 
   2   1   5       28.81       32.23      2.81 o 
   3   1   5      102.67       98.78      5.81 o 
   4   1   5        2.57        4.90      5.05 o 
   5   1   5      101.24       96.12      7.29 o 
   6   1   5        0.00        7.78      6.05 o 
   7   1   5       10.95        8.54      6.74 o 
   8   1   5        2.92        7.53      7.64 o 
   9   1   5        7.08       -5.09     14.69 o 
  -9   2   5        8.98        9.90     13.98 o 
  -8   2   5        1.02        6.83      9.08 o 
  -7   2   5        7.35       17.85      8.47 o 
  -6   2   5       21.49       26.02      8.06 o 
  -5   2   5        0.29        3.67      7.55 o 
  -4   2   5        0.00       -4.69      6.43 o 
  -3   2   5      468.33      468.14     15.36 o 
  -2   2   5      238.66      266.88     10.12 o 
  -1   2   5      190.73      217.36      3.75 o 
   0   2   5      295.30      325.34      7.47 o 
   1   2   5     1013.24     1149.88     17.59 o 
   2   2   5      675.26      711.64     18.87 o 
   3   2   5       65.69       65.53      7.96 o 
   4   2   5        3.62        3.77      7.65 o 
   5   2   5        0.54       -5.71      7.96 o 
   6   2   5        9.07       -7.65      9.39 o 
   7   2   5       16.85       26.42     10.51 o 
   8   2   5        2.45       11.22     10.10 o 
   9   2   5        1.00        7.04     11.53 o 
  -9   3   5        0.41       13.77     11.53 o 
  -8   3   5        0.38       11.12     10.51 o 
  -7   3   5       34.12       37.44     11.43 o 
  -6   3   5       16.49       18.77      8.98 o 
  -5   3   5      126.13      135.79     10.21 o 
  -4   3   5        1.33       -2.55      6.94 o 
  -3   3   5        3.41       -0.10      6.32 o 
  -2   3   5       36.08       41.71      3.95 o 
  -1   3   5      368.59      432.63      7.42 o 
   0   3   5      621.70      690.30     13.16 o 
   1   3   5        1.48        0.03      3.16 o 
   2   3   5        6.36        2.20      5.81 o 
   3   3   5       20.91       20.30      7.45 o 
   4   3   5       50.80       46.33      8.78 o 
   5   3   5       22.48       11.94      8.67 o 
   6   3   5        2.18        1.12      9.49 o 
   7   3   5        0.61       -8.98      9.08 o 
   8   3   5        0.19      -11.32     11.32 o 
  -9   4   5       14.44       13.47     11.32 o 
  -8   4   5       21.34       18.57     10.92 o 
  -7   4   5       39.51       37.45     11.12 o 
  -6   4   5        0.85        2.04      8.16 o 
  -5   4   5       81.58       72.57      9.39 o 
  -4   4   5      220.71      214.97     10.63 o 
  -3   4   5      138.26      149.20      9.19 o 
  -2   4   5        1.40       -3.05      7.70 o 
  -1   4   5       16.58       20.05      2.36 o 
   0   4   5       18.53       22.99      2.33 o 
   1   4   5       70.17       68.34      2.88 o 
   2   4   5      123.94      131.63      8.27 o 
   3   4   5       10.92       21.42      7.35 o 
   4   4   5       72.92       74.30      8.98 o 
   5   4   5        1.38       13.57      8.77 o 
   6   4   5        3.44       10.00      9.28 o 
   7   4   5        2.74       10.41     10.10 o 
   8   4   5        6.89        7.04     10.92 o 
  -9   5   5        0.01       -0.10     12.34 o 
  -8   5   5        4.89       22.54     10.10 o 
  -7   5   5       51.01       55.10     11.12 o 
  -6   5   5      120.37      133.93     11.54 o 
  -5   5   5      135.40      141.81     11.03 o 
  -4   5   5       11.44       10.41      7.24 o 
  -3   5   5       11.76       14.79      7.45 o 
  -2   5   5      347.59      350.52     11.25 o 
  -1   5   5      104.99      102.90      3.14 o 
   0   5   5        7.80        8.16      2.43 o 
   1   5   5       26.40       27.79      2.66 o 
   2   5   5       36.12       26.84      6.73 o 
   3   5   5       20.98       19.08      7.35 o 
   4   5   5        3.70       -3.77      7.75 o 
   5   5   5        0.22       -3.88      8.36 o 
   6   5   5        1.50       -8.98      8.98 o 
   7   5   5        3.69        4.79     10.00 o 
   8   5   5        0.11        7.65     10.71 o 
  -9   6   5       13.48       19.49     11.73 o 
  -8   6   5       17.10       20.71     11.02 o 
  -7   6   5        1.26      -10.20     10.20 o 
  -6   6   5       12.11        3.77      8.67 o 
  -5   6   5        4.65        1.94      8.16 o 
  -4   6   5      159.42      151.14     10.01 o 
  -3   6   5       11.20       20.00      7.35 o 
  -2   6   5      296.72      280.28     10.84 o 
  -1   6   5       49.53       46.20      4.51 o 
   0   6   5        0.25        5.18      3.60 o 
   1   6   5       35.53       30.56      7.76 o 
   2   6   5        0.31       16.53      6.83 o 
   3   6   5       23.79       22.55      7.65 o 
   4   6   5       39.53       30.61      8.88 o 
   5   6   5       11.10       18.67      8.57 o 
   6   6   5        9.77        0.51      9.28 o 
   7   6   5        7.04       23.26     10.41 o 
   8   6   5        1.38      -11.53     11.94 o 
  -8   7   5        8.39       14.18     11.22 o 
  -7   7   5       11.19       30.81     10.30 o 
  -6   7   5       47.92       38.26     10.00 o 
  -5   7   5        3.35       -1.63      7.96 o 
  -4   7   5       20.99       19.18      8.06 o 
  -3   7   5       46.72       46.02      9.49 o 
  -2   7   5        2.08        7.65      6.43 o 
  -1   7   5        2.72       -2.03      4.07 o 
   0   7   5      238.37      229.55      6.72 o 
   1   7   5        6.98        2.89      4.43 o 
   2   7   5       33.39       38.47      7.55 o 
   3   7   5        8.98        5.41      7.96 o 
   4   7   5       64.08       47.86      9.59 o 
   5   7   5       30.12       27.45      9.69 o 
   6   7   5       10.56        1.63     10.30 o 
   7   7   5        0.76       11.73     10.20 o 
   8   7   5        7.28        5.20     11.22 o 
  -8   8   5        1.71       -1.94      9.79 o 
  -7   8   5        0.16       17.85      8.98 o 
  -6   8   5        0.00        5.00      8.98 o 
  -5   8   5        0.00       -8.87      8.87 o 
  -4   8   5       33.05       39.59      8.67 o 
  -3   8   5        8.94       11.02      7.65 o 
  -2   8   5       64.33       69.60      8.16 o 
  -1   8   5        6.35       -1.17      4.40 o 
   0   8   5       53.02       55.76      5.16 o 
   1   8   5        5.47        7.32      4.43 o 
   2   8   5      114.39      112.61      9.09 o 
   3   8   5        0.35        5.41      7.75 o 
   4   8   5        0.00        1.12      8.67 o 
   5   8   5        0.94       10.61      9.08 o 
   6   8   5       13.21       24.08     10.61 o 
   7   8   5       11.37       -1.22     10.71 o 
   8   8   5        1.68      -11.63     11.63 o 
  -8   9   5        0.01       14.69     13.16 o 
  -7   9   5       10.21       16.53     11.02 o 
  -6   9   5        1.45       27.95     10.71 o 
  -5   9   5        0.29        3.67      8.87 o 
  -4   9   5       14.69       14.49      9.08 o 
  -3   9   5        8.41       15.20      7.75 o 
  -2   9   5        0.10        4.59      6.94 o 
  -1   9   5        0.40       -3.18      4.80 o 
   0   9   5      136.59      113.74      9.80 o 
   1   9   5        0.02        3.70      4.68 o 
   2   9   5      174.76      164.43     10.83 o 
   3   9   5       16.31       18.77      8.88 o 
   4   9   5       12.81       22.55      9.39 o 
   5   9   5       10.35       10.10      9.28 o 
   6   9   5       14.16       30.91     10.51 o 
   7   9   5        0.01      -10.41     11.63 o 
   8   9   5        0.03       -4.90     11.32 o 
  -8  10   5        0.05       -0.82     11.63 o 
  -7  10   5        0.61       14.89     12.04 o 
  -6  10   5        2.97        8.26      9.59 o 
  -5  10   5       13.06       10.71      9.08 o 
  -4  10   5       26.44       37.14      8.98 o 
  -3  10   5        0.72       -5.92      8.06 o 
  -2  10   5       27.65       33.57      8.77 o 
  -1  10   5       42.49       37.88      9.29 o 
   0  10   5      169.45      155.82      8.94 o 
   1  10   5        6.48        6.79      4.98 o 
   2  10   5        0.13        3.98      7.75 o 
   3  10   5        6.17        2.75      8.67 o 
   4  10   5       76.95       82.56     11.12 o 
   5  10   5        7.45        9.18      9.08 o 
   6  10   5        0.20       -9.28      9.28 o 
   7  10   5        4.13        8.98     11.22 o 
  -7  11   5       18.99        9.69     10.61 o 
  -6  11   5       20.38       14.38     11.22 o 
  -5  11   5       10.79       20.20      9.79 o 
  -4  11   5        4.83        7.14      9.39 o 
  -3  11   5        3.05       14.18      8.26 o 
  -2  11   5      213.57      202.05     12.26 o 
  -1  11   5       47.06       53.75      6.02 o 
   0  11   5       21.12       19.81      5.46 o 
   1  11   5        7.92        0.64      5.52 o 
   2  11   5       27.33       36.22      9.28 o 
   3  11   5        8.65       -5.51      8.77 o 
   4  11   5        8.53       11.73      9.18 o 
   5  11   5       13.68       33.77     10.71 o 
   6  11   5        4.73       13.26     10.71 o 
   7  11   5        0.01       -2.55     11.83 o 
  -7  12   5        5.11      -11.32     11.32 o 
  -6  12   5        1.19      -10.30     10.30 o 
  -5  12   5       32.28       17.45     10.41 o 
  -4  12   5      104.71      113.91     11.43 o 
  -3  12   5      128.92      114.85     11.74 o 
  -2  12   5        0.38       -1.12      7.96 o 
  -1  12   5       16.21        9.63     10.30 o 
   0  12   5        1.04       -0.11      5.29 o 
   1  12   5       15.53       22.25      5.63 o 
   3  12   5        7.21       30.60      9.18 o 
   4  12   5        5.82        2.65      9.39 o 
   5  12   5        7.28       13.77     10.51 o 
   6  12   5        9.02       20.50     12.24 o 
   7  12   5        5.25       27.75     15.51 o 
  -7  13   5        5.79       16.63     11.22 o 
  -6  13   5       37.07       38.36     12.35 o 
  -5  13   5       43.45       47.04     11.02 o 
  -4  13   5        0.48       16.83      8.87 o 
  -3  13   5       74.76       92.46     10.82 o 
  -2  13   5        0.03       -3.57      8.16 o 
  -1  13   5       88.91       91.24      6.93 o 
   0  13   5        2.54        1.18      6.22 o 
   1  13   5        0.00        3.59      9.13 o 
   2  13   5        0.09       -9.18      9.18 o 
   3  13   5       35.30       47.95     10.30 o 
   4  13   5        6.51        9.90     10.41 o 
   5  13   5        2.76       23.26     10.71 o 
   6  13   5        2.26       13.87     11.83 o 
  -6  14   5        0.11       -7.65     11.94 o 
  -5  14   5       12.32       10.41     10.61 o 
  -4  14   5        1.68        5.30      9.08 o 
  -3  14   5       30.60       22.34     10.20 o 
  -2  14   5        9.28       -7.55      8.26 o 
  -1  14   5        0.05        4.48      5.65 o 
   0  14   5        0.94        4.75      5.55 o 
   1  14   5        0.15       -4.99      8.21 o 
   2  14   5       16.20       20.61      9.39 o 
   3  14   5        5.77       39.38      9.90 o 
   4  14   5        4.00        1.94     11.32 o 
   5  14   5        0.67        5.10     10.92 o 
   6  14   5        5.18        7.85     11.53 o 
  -6  15   5        1.11      -11.22     11.22 o 
  -5  15   5        2.67        7.14     10.92 o 
  -4  15   5       14.79       18.16      9.90 o 
  -3  15   5       11.83       18.36      9.59 o 
  -2  15   5        0.20       20.50      9.18 o 
  -1  15   5        4.08        8.17      9.95 o 
   0  15   5        7.98       -2.66      5.70 o 
   1  15   5       38.76       30.80      7.11 o 
   2  15   5        1.45       -9.59      9.59 o 
   3  15   5        3.18       -7.65     10.92 o 
   4  15   5        6.53       34.58     16.22 o 
   5  15   5        5.66        8.16     11.73 o 
   6  15   5        0.24       -1.73     12.75 o 
  -5  16   5        6.47       -1.33     11.22 o 
  -4  16   5        0.37       -2.55     10.30 o 
  -3  16   5       14.30       10.41      9.79 o 
  -2  16   5        3.73        2.86      9.39 o 
  -1  16   5       39.82       24.67     12.40 o 
   0  16   5        3.52        7.99      8.06 o 
   1  16   5        0.17        4.67     10.56 o 
   2  16   5        5.77        2.35      9.69 o 
   3  16   5        4.50       11.02     10.20 o 
   4  16   5        2.14        3.88     11.43 o 
   5  16   5        0.41        8.87     11.22 o 
  -5  17   5        6.70       24.18     12.14 o 
  -4  17   5        0.39        1.43     14.08 o 
  -3  17   5        4.84        8.06     10.51 o 
  -2  17   5        1.90        4.90      9.79 o 
  -1  17   5       54.43       60.59      7.63 o 
   0  17   5        1.46        6.70     11.12 o 
   1  17   5       12.15       12.06      8.48 o 
   2  17   5        0.01       -3.37      9.89 o 
   3  17   5        6.27        2.04     10.61 o 
   4  17   5        0.73      -10.51     11.12 o 
  -4  18   5       19.49       15.91     11.73 o 
  -3  18   5       25.62       19.59     12.75 o 
  -2  18   5        1.12       15.61     10.71 o 
  -1  18   5       26.85       43.59      7.92 o 
   0  18   5        3.08       -1.84      7.50 o 
   1  18   5       79.16       83.62      9.12 o 
   2  18   5        3.99       19.69     10.92 o 
   3  18   5        2.09       -0.92     11.32 o 
   4  18   5        3.43       14.18     13.77 o 
  -3  19   5        2.38       25.40     11.43 o 
  -2  19   5       15.72       24.69     12.24 o 
  -1  19   5       49.57       61.78      8.44 o 
   0  19   5       19.32       12.27      8.31 o 
   1  19   5       22.25       29.40      8.18 o 
   2  19   5        0.66        2.04     11.53 o 
   3  19   5        2.25        3.77     12.34 o 
  -1  20   5        0.15       -2.88     13.31 o 
   0  20   5        0.19        7.37     17.19 o 
   1  20   5        0.19       -0.01      7.96 o 
  -8   0   6       17.69       21.93     10.61 o 
  -6   0   6       21.65       21.22      8.88 o 
  -4   0   6        0.87       -6.63      6.63 o 
  -2   0   6       33.59       32.35      6.22 o 
   0   0   6      470.12      483.27      9.30 o 
   2   0   6       38.18       42.55      7.45 o 
   4   0   6      155.26      143.88     10.42 o 
   6   0   6       65.93       63.78     11.02 o 
   8   0   6       17.27        6.12     11.94 o 
  -9   1   6        2.26        6.26      7.66 o 
  -8   1   6        8.56        2.89      6.81 o 
  -7   1   6        3.79        1.43     22.70 o 
  -6   1   6       17.21       16.55      6.30 o 
  -5   1   6       50.24       47.52      6.02 o 
  -4   1   6       10.02       17.17      8.67 o 
  -3   1   6       41.66       41.05      5.12 o 
  -2   1   6       80.61       75.37      5.09 o 
  -1   1   6      232.59      226.92      3.94 o 
   0   1   6       60.19       69.22      2.40 o 
   1   1   6        0.04        0.76      1.73 o 
   2   1   6      313.61      299.80      7.70 o 
   3   1   6      136.18      123.54     10.26 o 
   4   1   6      125.74      125.76      7.29 o 
   5   1   6        6.05       10.26      6.24 o 
   6   1   6        0.06       -6.53      6.53 o 
   7   1   6       10.06        4.79      7.29 o 
   8   1   6       19.23       18.45      8.11 o 
  -9   2   6        0.20        1.73     11.22 o 
  -8   2   6        0.40       -5.61      9.69 o 
  -7   2   6       34.48       27.04      9.79 o 
  -6   2   6        0.08        5.51      8.77 o 
  -5   2   6        0.02        0.82      7.55 o 
  -4   2   6        8.49        7.24      7.14 o 
  -2   2   6        0.86       -3.47      6.02 o 
  -1   2   6       11.84        8.44      3.62 o 
   0   2   6       77.31       93.66      3.32 o 
   1   2   6       22.87       21.03      4.11 o 
   2   2   6      109.36      106.18      8.37 o 
   3   2   6        7.68       12.75      7.14 o 
   4   2   6        2.28        2.55      8.16 o 
   5   2   6      132.41      116.89     10.72 o 
   6   2   6      105.86      109.83     11.53 o 
   7   2   6       11.00       -0.20      9.49 o 
   8   2   6        2.89       -3.47     11.94 o 
  -9   3   6        0.61       -1.94     11.43 o 
  -8   3   6        4.58       23.46     11.53 o 
  -7   3   6        0.11       -9.08      9.08 o 
  -6   3   6        5.59        8.16      8.98 o 
  -5   3   6       41.01       37.75      8.98 o 
  -4   3   6       37.38       27.65      7.86 o 
  -3   3   6      159.86      171.58      9.60 o 
  -2   3   6        6.21        0.82      5.92 o 
  -1   3   6      149.16      170.78      5.92 o 
   0   3   6        1.42        1.69      2.41 o 
   1   3   6      307.50      334.85     18.92 o 
   2   3   6        5.85        5.81      6.53 o 
   3   3   6      217.51      213.02     10.63 o 
   4   3   6      140.22      146.93     10.93 o 
   5   3   6       22.26       20.40      9.18 o 
   6   3   6        1.92        1.43      9.39 o 
   7   3   6        2.92       17.55     14.18 o 
   8   3   6       13.96        8.06     11.83 o 
  -9   4   6        1.49      -10.41     13.26 o 
  -8   4   6        7.80        8.26     11.02 o 
  -7   4   6        3.52       12.14      9.49 o 
  -6   4   6        7.74       10.20     11.22 o 
  -5   4   6       38.39       26.53      9.18 o 
  -4   4   6       15.88       17.34      7.65 o 
  -3   4   6       14.18       11.02      7.24 o 
  -2   4   6      106.35      105.06      8.07 o 
  -1   4   6       34.55       43.58      7.70 o 
   0   4   6       22.92       15.52      4.18 o 
   1   4   6      188.63      191.15     11.19 o 
   2   4   6       80.70       83.70      8.37 o 
   3   4   6        0.45       18.57      7.34 o 
   4   4   6        0.13       -1.02      8.16 o 
   5   4   6       23.14       25.71      9.49 o 
   6   4   6        1.83       -0.61      9.39 o 
   7   4   6       64.48       70.41     11.84 o 
   8   4   6        3.64       11.53     11.32 o 
  -8   5   6        0.04        0.51     10.51 o 
  -7   5   6        2.16       -4.79      8.26 o 
  -6   5   6        0.22       -6.63      8.47 o 
  -5   5   6       30.32       37.14      8.67 o 
  -4   5   6        2.94        6.94      7.75 o 
  -3   5   6        4.58       12.55      7.14 o 
  -2   5   6       21.72       17.75      6.84 o 
  -1   5   6        7.14       -1.94      5.92 o 
   0   5   6       20.14       25.13      7.45 o 
   1   5   6      119.46      120.25      5.81 o 
   2   5   6      112.69      129.56      9.19 o 
   3   5   6       46.35       50.00      8.57 o 
   4   5   6       26.04       41.93      8.77 o 
   5   5   6       98.45       89.41     11.13 o 
   6   5   6       14.70       12.65     10.10 o 
   7   5   6        0.24        2.24     11.32 o 
   8   5   6       15.30       31.93     11.73 o 
  -8   6   6        1.11       16.93     10.10 o 
  -7   6   6       18.48       12.24      9.39 o 
  -6   6   6        0.55        1.22      8.47 o 
  -5   6   6       79.57       84.61     10.82 o 
  -4   6   6        8.72        7.55      8.06 o 
  -3   6   6       52.82       54.19      8.57 o 
  -2   6   6       30.48       30.10      7.65 o 
  -1   6   6       38.07       43.36      5.08 o 
   0   6   6      156.81      160.23     10.21 o 
   1   6   6        0.62        2.37      9.84 o 
   2   6   6       54.57       44.49      8.16 o 
   3   6   6      246.14      229.90     12.16 o 
   4   6   6       37.36       37.45      9.59 o 
   5   6   6        2.66       21.73      9.79 o 
   6   6   6      115.03      123.51     12.45 o 
   7   6   6       77.72       78.07     12.76 o 
   8   6   6        1.89      -11.63     11.63 o 
  -8   7   6        6.02       15.51     12.55 o 
  -7   7   6       23.97       31.01     10.10 o 
  -6   7   6        1.81       -8.16      8.98 o 
  -5   7   6       45.99       39.49      9.90 o 
  -4   7   6        3.32       -8.06      8.06 o 
  -3   7   6      316.09      288.17     12.68 o 
  -2   7   6        0.18        6.94      7.14 o 
  -1   7   6       79.35       86.51      5.77 o 
   0   7   6      149.26      137.43     10.11 o 
   1   7   6       37.23       27.35      5.66 o 
   2   7   6       17.14       15.92      7.75 o 
   3   7   6       10.49       -0.31      8.47 o 
   4   7   6      238.71      263.36     12.87 o 
   5   7   6      124.61      125.56     11.64 o 
   6   7   6        0.28       -3.37     10.10 o 
   7   7   6        9.92       19.18     11.32 o 
   8   7   6       10.53       13.77     12.14 o 
  -8   8   6        0.13        5.00     11.32 o 
  -7   8   6        5.82        3.57      9.90 o 
  -6   8   6        9.66        8.47      9.69 o 
  -5   8   6      142.76      154.57     12.05 o 
  -4   8   6        7.90       -4.28      9.79 o 
  -3   8   6       40.11       25.61      8.78 o 
  -2   8   6      133.32      147.13     10.01 o 
  -1   8   6      115.33      108.84     11.03 o 
   0   8   6      370.82      376.47      8.92 o 
   1   8   6      509.12      498.44     12.27 o 
   2   8   6      452.52      427.88     14.43 o 
   3   8   6       57.55       68.37      9.59 o 
   4   8   6       61.54       73.98     10.41 o 
   5   8   6       74.10       63.88     12.45 o 
   6   8   6       13.30        9.18     10.41 o 
   7   8   6        6.60      -11.43     12.04 o 
  -8   9   6        2.35       34.89     12.75 o 
  -7   9   6       24.98       47.13     11.02 o 
  -6   9   6        0.53        6.22      9.90 o 
  -5   9   6       25.86       22.34      9.18 o 
  -4   9   6       11.78       13.06      8.57 o 
  -3   9   6      192.78      188.74     12.46 o 
  -2   9   6      209.77      232.90     11.54 o 
  -1   9   6      852.90      793.67     25.57 o 
   0   9   6      135.71      121.53      6.93 o 
   1   9   6        7.36        0.20      6.94 o 
   2   9   6      357.92      354.47     13.70 o 
   3   9   6      589.97      607.67     19.25 o 
   4   9   6       56.34       58.37     11.02 o 
   5   9   6        0.00       -9.69      9.69 o 
   6   9   6        0.83       -5.10     10.30 o 
   7   9   6        6.46       13.06     11.53 o 
  -7  10   6        7.40       19.69     10.81 o 
  -6  10   6        1.51        3.98     10.41 o 
  -5  10   6       74.00       47.96     10.82 o 
  -4  10   6      105.48      112.89     11.74 o 
  -3  10   6      530.83      533.04     20.06 o 
  -2  10   6       16.34       20.00      8.37 o 
  -1  10   6      161.81      152.67      7.66 o 
   0  10   6      374.96      396.66      9.94 o 
   1  10   6     1083.46      976.03     31.19 o 
   2  10   6       37.21       33.77      9.18 o 
   3  10   6       30.24       27.55      9.59 o 
   4  10   6        0.57       -9.18      9.18 o 
   5  10   6       68.00       34.80     11.23 o 
   6  10   6        1.38       -5.71     10.61 o 
   7  10   6        1.35       22.14     12.55 o 
  -7  11   6       23.89       51.62     12.24 o 
  -6  11   6       35.32       34.79     11.63 o 
  -5  11   6      123.22      124.84     12.76 o 
  -4  11   6       25.28       16.63      9.08 o 
  -3  11   6      126.26      138.12     11.23 o 
  -2  11   6      169.41      186.97     11.85 o 
  -1  11   6      563.14      513.04     14.13 o 
   0  11   6       13.72        6.65      5.71 o 
   1  11   6      145.57      141.41      9.75 o 
   2  11   6        1.75        1.94      8.36 o 
   3  11   6      163.14      148.66     12.56 o 
   4  11   6        2.87       25.91     10.30 o 
   5  11   6       19.27       27.14     11.32 o 
   6  11   6        0.63        6.53     11.53 o 
   7  11   6        1.10       -3.57     12.34 o 
  -7  12   6        0.21        8.16     12.34 o 
  -6  12   6       24.01       15.71     10.81 o 
  -5  12   6       86.80      107.46     12.86 o 
  -4  12   6       42.70       37.45     10.71 o 
  -3  12   6       61.64       40.10     10.10 o 
  -2  12   6        6.61       -2.65      8.57 o 
  -1  12   6       48.63       43.56     14.49 o 
   0  12   6        1.39        0.54      9.79 o 
   1  12   6       39.17       39.89     10.15 o 
   2  12   6        3.78        9.18      8.88 o 
   3  12   6       38.86       57.04     10.71 o 
   4  12   6        1.36        2.14     10.30 o 
   5  12   6       13.74        8.88     11.22 o 
   6  12   6        0.01      -10.10     11.32 o 
  -6  13   6        3.83       -8.36     10.81 o 
  -5  13   6        7.56        9.59     10.20 o 
  -4  13   6        9.17        4.28     10.71 o 
  -3  13   6       28.14       30.10     10.41 o 
  -2  13   6        0.10       11.83      8.77 o 
  -1  13   6        8.84        5.90      6.84 o 
   0  13   6        0.26        1.53      5.65 o 
   1  13   6       71.60       84.17      9.03 o 
   2  13   6        4.06       17.34      9.49 o 
   3  13   6       11.69       13.67      9.39 o 
   4  13   6        6.51        0.92     11.43 o 
   5  13   6       29.02       33.16     13.26 o 
   6  13   6        0.20       -6.94     11.73 o 
  -6  14   6        8.12       -0.41     11.22 o 
  -5  14   6       25.21       21.22     12.24 o 
  -4  14   6        0.07        1.94      9.69 o 
  -3  14   6       24.22       35.71     12.75 o 
  -2  14   6        5.80       -1.12      9.49 o 
  -1  14   6       25.44       18.38     12.70 o 
   0  14   6       20.40       15.51      6.16 o 
   1  14   6        0.01        5.26      5.88 o 
   2  14   6        6.75       -7.24      9.49 o 
   3  14   6       22.95      -13.77     13.77 o 
   4  14   6        4.07       13.26     10.41 o 
   5  14   6        2.98        2.65     10.71 o 
   6  14   6        0.01      -12.14     12.14 o 
  -6  15   6        3.23       -5.81     11.73 o 
  -5  15   6       12.30       15.91     10.81 o 
  -4  15   6        0.45        0.92     10.61 o 
  -3  15   6        1.86       -9.18      9.18 o 
  -2  15   6        8.99       -7.14     12.14 o 
  -1  15   6        3.08       -0.72      7.75 o 
   0  15   6        0.02        0.92      5.95 o 
   1  15   6        2.61        4.93      6.34 o 
   2  15   6        0.76       -8.77      8.77 o 
   3  15   6       25.78       30.20     10.92 o 
   4  15   6        0.65        2.24     11.94 o 
   5  15   6        0.00      -12.34     12.34 o 
  -5  16   6        7.60       11.43     11.83 o 
  -4  16   6        5.59       28.56     10.51 o 
  -3  16   6        9.46        6.73     10.20 o 
  -2  16   6        1.14       -2.24      9.28 o 
  -1  16   6       10.56        7.09     10.30 o 
   0  16   6        0.01        6.99     11.68 o 
   1  16   6        8.96       15.61      7.01 o 
   2  16   6        4.11       -5.30     10.10 o 
   3  16   6        0.29       -3.47     11.22 o 
   4  16   6        4.78        9.49     11.22 o 
  -4  17   6        1.37        0.92     10.81 o 
  -3  17   6       14.09       12.55     11.32 o 
  -2  17   6        0.77       -1.12     10.51 o 
  -1  17   6        3.85        6.24      6.81 o 
   0  17   6       29.44       21.81      7.99 o 
   1  17   6        0.00       -5.94      7.25 o 
   2  17   6        4.66       -0.92     10.30 o 
   3  17   6        5.43       -3.88     12.45 o 
   4  17   6        0.00        9.18     15.30 o 
  -3  18   6       17.85       21.42     15.20 o 
  -2  18   6       30.35       27.34     12.04 o 
  -1  18   6        3.37       -1.63      7.98 o 
   0  18   6        1.75        2.10      7.20 o 
   1  18   6        4.03        9.52      7.49 o 
   2  18   6        3.38        9.79     11.53 o 
   3  18   6        0.13       -5.61     13.36 o 
  -2  19   6        5.39       15.10     11.94 o 
  -1  19   6       10.52        1.39      9.29 o 
   0  19   6       10.13        0.90      7.34 o 
   1  19   6        8.16        5.22     12.65 o 
   2  19   6        3.16       14.79     12.96 o 
  -7   0   7        0.05       11.22      9.38 o 
  -5   0   7      345.29      335.38     13.80 o 
  -3   0   7       65.11       70.73      8.27 o 
  -1   0   7        5.98       12.56      5.87 o 
   1   0   7       59.16       61.55      5.37 o 
   3   0   7        6.19        2.14      7.86 o 
   5   0   7       30.11       43.97      9.39 o 
   7   0   7       11.86       30.40     11.22 o 
  -8   1   7        0.11       -8.57      8.57 o 
  -7   1   7       68.99       70.81      8.03 o 
  -6   1   7       19.55        4.32      6.60 o 
  -5   1   7       16.45       15.95      5.95 o 
  -4   1   7       44.50       37.69      6.35 o 
  -3   1   7      225.59      191.90     16.09 o 
  -2   1   7      140.66      131.10      6.25 o 
  -1   1   7      210.55      197.00      5.03 o 
   0   1   7      117.01      131.33      4.07 o 
   1   1   7        9.22        9.83      3.77 o 
   2   1   7        0.04       -2.92      4.97 o 
   3   1   7        0.07       -4.01      5.23 o 
   4   1   7       19.88       10.60      6.27 o 
   5   1   7       27.87       26.51      7.12 o 
   6   1   7        0.07        3.31      6.99 o 
   7   1   7       28.53       25.99      9.54 o 
   8   1   7        0.00        7.60     10.75 o 
  -8   2   7        3.39       28.46     11.53 o 
  -7   2   7       11.09       17.14     10.10 o 
  -6   2   7       31.98       23.47      9.69 o 
  -5   2   7       33.32       37.65      9.08 o 
  -4   2   7      245.94      239.69     11.75 o 
  -3   2   7      174.67      167.81     10.32 o 
  -2   2   7      168.49      175.37      9.70 o 
  -1   2   7      135.17      136.44      6.03 o 
   0   2   7       72.26       74.36      5.27 o 
   1   2   7       32.66       30.89      4.97 o 
   2   2   7      162.35      162.28     10.11 o 
   3   2   7       73.10       62.36      9.19 o 
   4   2   7        2.49       19.38      9.59 o 
   5   2   7        0.19        1.53      9.08 o 
   6   2   7        2.42        5.41      9.39 o 
   7   2   7        1.90       -8.77     10.10 o 
   8   2   7        2.61       12.85     11.53 o 
  -8   3   7        2.13        4.28     10.30 o 
  -7   3   7       30.05       28.16     10.81 o 
  -6   3   7       21.03        5.10      9.18 o 
  -5   3   7        0.93       -4.18      8.47 o 
  -4   3   7       59.70       50.11      9.18 o 
  -3   3   7        2.96       -7.55      7.55 o 
  -2   3   7      326.69      333.04     12.17 o 
  -1   3   7       27.32       26.32      6.84 o 
   0   3   7       20.51       22.45      6.53 o 
   1   3   7      186.83      197.66      6.83 o 
   2   3   7       68.41       65.11      8.78 o 
   3   3   7        6.70       10.20      7.96 o 
   4   3   7       11.72       -0.10      9.08 o 
   5   3   7       15.90       29.38      9.28 o 
   6   3   7       19.51      -11.73     12.85 o 
   7   3   7        0.01       -5.92     10.92 o 
   8   3   7       12.02       41.62     12.14 o 
  -8   4   7        9.84       34.17     14.89 o 
  -7   4   7        1.39       -0.41     10.30 o 
  -6   4   7        0.24        3.06      8.36 o 
  -5   4   7       37.95       31.73      8.67 o 
  -4   4   7        5.69       14.28      8.67 o 
  -3   4   7      102.62      105.04      9.60 o 
  -2   4   7       32.98       47.45      7.75 o 
  -1   4   7       13.31       15.10      4.62 o 
   0   4   7      243.68      263.86      7.48 o 
   1   4   7        1.02        4.27      5.10 o 
   2   4   7       22.77       20.30      8.16 o 
   3   4   7       29.31       27.24      8.57 o 
   4   4   7       99.11      106.87     10.62 o 
   5   4   7       19.51       27.75      9.49 o 
   6   4   7       26.59       53.05     10.51 o 
   7   4   7       13.45       21.83     12.34 o 
   8   4   7        4.39        3.98     11.94 o 
  -8   5   7        1.86       -3.16      9.69 o 
  -7   5   7       13.69       12.65      9.69 o 
  -6   5   7       93.13       91.24     10.51 o 
  -5   5   7        0.19      -10.30     10.30 o 
  -4   5   7        9.42        3.47      7.96 o 
  -3   5   7       41.91       47.04      8.47 o 
  -2   5   7        0.29       -4.28      6.94 o 
  -1   5   7      222.24      219.14      7.22 o 
   0   5   7      169.41      167.15      6.95 o 
   1   5   7       62.93       56.52      5.66 o 
   2   5   7      107.80      125.77      9.90 o 
   3   5   7       86.45       86.55      9.59 o 
   4   5   7        0.00       -4.39      8.77 o 
   5   5   7       59.09       58.16     11.43 o 
   6   5   7        0.90        8.57     10.10 o 
   7   5   7       26.55       29.38     12.85 o 
   8   5   7       10.95       28.77     12.34 o 
  -8   6   7       22.51        5.82     11.02 o 
  -7   6   7        4.98       -2.96      9.79 o 
  -6   6   7        1.05       -8.77      8.77 o 
  -5   6   7        2.10       -8.16      8.16 o 
  -4   6   7      207.98      211.73     12.26 o 
  -3   6   7        4.34        4.90      7.85 o 
  -2   6   7       12.96        6.73      7.65 o 
  -1   6   7      110.25      101.43     12.25 o 
   0   6   7       21.01       17.68      6.94 o 
   1   6   7        6.07        3.88      4.98 o 
   2   6   7       23.34       27.04      8.26 o 
   3   6   7       26.90       35.00      8.98 o 
   4   6   7       54.00       72.14     10.41 o 
   5   6   7      177.90      183.49     13.27 o 
   6   6   7        0.54       14.08     10.10 o 
   7   6   7       25.96       18.47     12.34 o 
  -8   7   7        5.71       13.77     11.22 o 
  -7   7   7       33.60       16.53     10.30 o 
  -6   7   7       64.81       70.82     11.22 o 
  -5   7   7        0.67        4.18      8.98 o 
  -4   7   7       59.13       50.51      9.90 o 
  -3   7   7       21.33       26.93      8.88 o 
  -2   7   7      273.22      275.51     12.16 o 
  -1   7   7       98.10       99.92      6.46 o 
   0   7   7      158.57      160.04      6.97 o 
   1   7   7        7.29        9.27      5.19 o 
   2   7   7      277.00      241.27     12.57 o 
   3   7   7      342.32      359.10     14.31 o 
   4   7   7        0.78       -2.45      9.08 o 
   5   7   7        9.84       17.55     12.04 o 
   6   7   7       30.46       27.65     11.32 o 
   7   7   7       31.84       18.77     12.55 o 
  -8   8   7        8.66       11.22     11.43 o 
  -7   8   7        0.30        7.75     11.22 o 
  -6   8   7        1.71       17.85      9.79 o 
  -5   8   7       92.37       86.24     10.82 o 
  -4   8   7      152.92      136.51     11.54 o 
  -3   8   7       21.94       12.85      8.47 o 
  -2   8   7      222.37      220.65     11.75 o 
  -1   8   7        6.25        6.57      5.55 o 
   0   8   7      226.75      195.63     14.35 o 
   1   8   7      607.49      621.14     14.12 o 
   2   8   7       69.48       87.66      9.80 o 
   3   8   7       18.04       19.18      9.18 o 
   4   8   7       82.77       71.54     10.72 o 
   5   8   7       49.44       40.71     11.73 o 
   6   8   7        3.63      -10.41     10.41 o 
   7   8   7        3.57        9.59     12.14 o 
  -7   9   7       36.63       44.18     12.35 o 
  -6   9   7       44.15       26.94     11.02 o 
  -5   9   7        0.25        3.16      9.49 o 
  -4   9   7        0.08       -6.73      8.98 o 
  -3   9   7        0.09        9.89      8.77 o 
  -2   9   7      140.55      116.90     10.31 o 
  -1   9   7      172.23      174.02      7.65 o 
   0   9   7      108.43      105.73     12.50 o 
   1   9   7       10.74        8.81      7.09 o 
   2   9   7       17.40       -0.20      8.37 o 
   3   9   7       26.27        6.63      9.69 o 
   4   9   7       76.08       90.21     11.33 o 
   5   9   7        0.71        1.02      9.28 o 
   6   9   7        0.33        7.04     11.02 o 
   7   9   7        0.41        4.59     13.87 o 
  -7  10   7        0.01        4.79     10.30 o 
  -6  10   7        7.05       17.65     11.22 o 
  -5  10   7        2.24        1.73     10.20 o 
  -4  10   7       70.91       55.51     10.41 o 
  -3  10   7        1.45       -3.67      8.06 o 
  -2  10   7        3.32       17.34      8.16 o 
  -1  10   7       89.10       96.92      7.07 o 
   0  10   7       41.76       25.82      5.73 o 
   1  10   7       13.81        8.47      5.77 o 
   2  10   7      119.05       91.77     10.41 o 
   3  10   7        6.66       10.41      9.39 o 
   4  10   7       21.24       11.43     10.71 o 
   5  10   7        2.53       25.81     12.14 o 
   6  10   7        7.61       -3.77     11.12 o 
   7  10   7        0.92        0.10     12.75 o 
  -7  11   7        7.23        9.49     12.45 o 
  -6  11   7       10.70       23.06     12.24 o 
  -5  11   7       21.79       42.03     10.20 o 
  -4  11   7       24.08       21.73     11.12 o 
  -3  11   7       78.05       78.99     10.61 o 
  -2  11   7       67.09       60.62      9.59 o 
  -1  11   7      127.51      114.75      7.44 o 
   0  11   7        5.94        8.49      5.65 o 
   1  11   7        5.04        5.83      5.80 o 
   2  11   7        0.18       -6.73      8.47 o 
   3  11   7       42.48       42.75     10.71 o 
   4  11   7       15.05       10.71     10.10 o 
   5  11   7        3.34       -2.55     11.43 o 
   6  11   7       15.96       22.75     12.96 o 
  -6  12   7       15.37        9.08     10.71 o 
  -5  12   7       34.31       37.55     11.12 o 
  -4  12   7       13.00       34.07     10.30 o 
  -3  12   7      100.78       70.83     10.82 o 
  -2  12   7       10.14       12.65      9.08 o 
  -1  12   7        0.82       -2.16     11.27 o 
   0  12   7       40.75       23.67      6.53 o 
   1  12   7       55.48       55.16      7.37 o 
   2  12   7       19.75        5.51      9.90 o 
   3  12   7        0.23        1.22      9.59 o 
   4  12   7       19.58       28.46     11.02 o 
   5  12   7       13.63       11.94     11.53 o 
   6  12   7        3.01       -4.28     13.06 o 
  -6  13   7        3.20       -0.10     11.73 o 
  -5  13   7        8.50       13.77     10.92 o 
  -4  13   7        9.46       -4.28     13.98 o 
  -3  13   7        2.02        6.43      9.18 o 
  -2  13   7       18.89       17.55     10.00 o 
  -1  13   7       18.17        9.15      6.38 o 
   0  13   7        7.53       -0.21      5.69 o 
   1  13   7        7.04       10.34      6.18 o 
   2  13   7        0.06       -9.89     11.83 o 
   3  13   7       18.06       35.71     10.71 o 
   4  13   7        0.01       14.28     11.32 o 
   5  13   7        3.06        9.69     11.53 o 
  -6  14   7        4.34      -11.63     11.63 o 
  -5  14   7        3.67        3.77     11.94 o 
  -4  14   7        9.71        7.96     10.51 o 
  -3  14   7        5.11       14.18     10.10 o 
  -2  14   7        8.59        9.49      9.08 o 
  -1  14   7        0.18       -6.34      6.34 o 
   0  14   7        0.56       -4.45      5.91 o 
   1  14   7       11.01        3.23      6.53 o 
   2  14   7        2.11       -2.65     16.63 o 
   3  14   7        6.92       16.83     11.12 o 
   4  14   7        0.20      -12.14     12.14 o 
   5  14   7       24.32       31.42     13.57 o 
  -5  15   7        2.83       -1.63     11.53 o 
  -4  15   7        4.14        9.79     10.61 o 
  -3  15   7        4.81       17.75     12.75 o 
  -2  15   7        2.70      -10.41     10.41 o 
  -1  15   7        0.12       11.17      6.16 o 
   0  15   7        6.36       10.93      6.47 o 
   1  15   7        0.26       -2.74      9.74 o 
   2  15   7        1.58        2.35     10.20 o 
   3  15   7       10.10        7.04     11.12 o 
   4  15   7        2.85       19.89     11.73 o 
  -4  16   7        5.87        5.51     11.12 o 
  -3  16   7        0.01        9.69     11.32 o 
  -2  16   7       10.86        4.79     11.22 o 
  -1  16   7       14.50       21.57     10.51 o 
   0  16   7       13.21        8.19      6.88 o 
   1  16   7        0.96       -0.38      6.99 o 
   2  16   7        5.91        8.06     11.43 o 
   3  16   7        9.41        8.67     11.73 o 
   4  16   7        0.75       20.40     12.04 o 
  -3  17   7        2.66      -13.98     13.98 o 
  -2  17   7        8.79       17.65     10.92 o 
  -1  17   7        0.07        1.05      7.65 o 
   0  17   7        0.01        2.04     10.76 o 
   1  17   7       25.92       23.91      7.97 o 
   2  17   7       10.57       12.14     11.73 o 
   3  17   7        0.42       17.34     13.26 o 
  -2  18   7        3.62       22.34     11.12 o 
  -1  18   7        5.17       16.84      7.61 o 
   0  18   7       16.88       14.23      8.28 o 
   1  18   7        0.38       -3.81     10.30 o 
   2  18   7        0.07       13.06     12.14 o 
  -8   0   8       19.08       36.83     11.73 o 
  -6   0   8      550.13      549.45     22.91 o 
  -4   0   8        2.59        8.36      7.85 o 
  -2   0   8      117.62       94.43      8.98 o 
   0   0   8      180.00      175.88      6.79 o 
   2   0   8       32.50       12.45      8.57 o 
   4   0   8        0.11       -6.02      8.26 o 
   6   0   8       10.02       14.89     11.22 o 
  -8   1   8      149.08      153.22     10.86 o 
  -7   1   8       18.37       12.16      7.52 o 
  -6   1   8        0.23       -2.88      6.67 o 
  -5   1   8        0.08        5.20      5.77 o 
  -4   1   8      404.28      372.09      9.83 o 
  -3   1   8       40.94       38.14      6.02 o 
  -2   1   8       21.89       18.74      7.70 o 
  -1   1   8        3.71        1.18      3.42 o 
   0   1   8        0.09        2.16      3.33 o 
   1   1   8        6.01        3.32      3.60 o 
   2   1   8        6.16        5.73      7.75 o 
   3   1   8       74.97       78.14      7.19 o 
   4   1   8       10.98       19.13     10.15 o 
   5   1   8       14.60       27.17      6.82 o 
   6   1   8        0.32       -4.64      7.39 o 
   7   1   8        4.97        5.39      7.83 o 
  -8   2   8        1.19        2.24     10.81 o 
  -7   2   8        1.98        2.55     10.10 o 
  -6   2   8      166.37      145.49     13.37 o 
  -5   2   8      105.68       98.50     10.92 o 
  -4   2   8      155.68      170.21     11.54 o 
  -3   2   8        8.89       21.42      8.16 o 
  -2   2   8       78.02       74.81      8.88 o 
  -1   2   8      205.56      211.52      7.40 o 
   0   2   8      383.29      390.05     10.18 o 
   1   2   8      151.77      153.96      7.08 o 
   3   2   8        2.15        7.55      8.26 o 
   4   2   8       10.70       13.67      9.08 o 
   5   2   8       66.87       47.15     10.92 o 
   6   2   8       14.47        9.79     11.02 o 
   7   2   8        0.51        8.36     12.04 o 
  -8   3   8        8.58       11.63     12.34 o 
  -7   3   8        9.72       13.26     11.32 o 
  -6   3   8       58.24       73.67     10.92 o 
  -5   3   8       12.60       11.43      8.77 o 
  -4   3   8       76.57       81.95     10.41 o 
  -3   3   8      306.23      337.28     13.59 o 
  -2   3   8      950.28      859.66     40.65 o 
  -1   3   8      222.97      237.41      7.94 o 
   0   3   8       48.26       49.58      7.19 o 
   1   3   8      290.16      299.03      8.42 o 
   2   3   8      525.03      565.19     19.65 o 
   3   3   8      300.20      328.66     13.49 o 
   4   3   8       11.10       11.83      9.28 o 
   5   3   8        1.01        4.69      8.98 o 
   6   3   8       11.06       16.83     10.92 o 
   7   3   8        0.07        0.31     11.83 o 
  -8   4   8       11.09        0.00     10.92 o 
  -7   4   8       11.29       29.28     10.41 o 
  -6   4   8        0.78        6.63      9.18 o 
  -5   4   8       50.34       40.51      9.59 o 
  -4   4   8      282.63      252.07     12.87 o 
  -3   4   8       87.17       78.49      9.90 o 
  -2   4   8       73.31       92.47      9.49 o 
  -1   4   8      464.54      469.33     10.58 o 
   0   4   8     1383.89     1368.66     31.23 o 
   1   4   8      683.73      702.02     25.51 o 
   2   4   8       45.34       51.73      9.18 o 
   3   4   8       82.21       90.94     10.31 o 
   4   4   8      254.72      251.81     14.00 o 
   5   4   8       17.13        6.63      9.49 o 
   6   4   8       12.88        7.86     10.20 o 
   7   4   8        0.07       11.43     15.10 o 
  -8   5   8        5.69       19.89     10.51 o 
  -7   5   8       13.38       11.53     11.32 o 
  -6   5   8       10.21       17.65      9.59 o 
  -5   5   8       29.81       35.51      9.79 o 
  -4   5   8        0.17       -0.92      8.26 o 
  -3   5   8      233.28      243.84     13.08 o 
  -2   5   8      363.46      375.75     13.80 o 
  -1   5   8      309.08      293.19     20.09 o 
   0   5   8       13.71        9.84      6.68 o 
   1   5   8      150.35      126.32      7.29 o 
   2   5   8      834.02      924.03     41.32 o 
   3   5   8      158.44      157.04     11.64 o 
   4   5   8       81.34       80.52     10.82 o 
   5   5   8        0.07      -10.30     10.30 o 
   6   5   8       49.29       57.75     12.04 o 
   7   5   8        0.00       -5.10     11.63 o 
  -7   6   8       15.56       12.65     11.02 o 
  -6   6   8        7.15       23.36      9.39 o 
  -5   6   8      162.86      139.36     12.56 o 
  -4   6   8       20.59       28.16      9.08 o 
  -3   6   8        8.91       13.36      8.16 o 
  -2   6   8        3.49       -5.20      8.47 o 
  -1   6   8      208.96      197.55     12.46 o 
   0   6   8      232.42      237.17      8.09 o 
   1   6   8       84.80       81.01     12.71 o 
   2   6   8      109.18       98.20     10.62 o 
   3   6   8       36.17       41.63      9.28 o 
   4   6   8      110.24      104.42     11.64 o 
   5   6   8       20.34       10.10     10.20 o 
   6   6   8       51.85       62.24     12.24 o 
   7   6   8        2.59       -0.71     12.45 o 
  -7   7   8       13.41       -3.16     10.41 o 
  -6   7   8       42.33       46.42     10.71 o 
  -5   7   8       21.18       27.85      9.79 o 
  -4   7   8        2.25        8.36      9.49 o 
  -3   7   8      304.82      311.88     14.10 o 
  -2   7   8      112.11      124.03     10.21 o 
  -1   7   8        0.84       -3.74      4.97 o 
   0   7   8        2.87        3.36      5.22 o 
   1   7   8       61.51       61.36      6.46 o 
   2   7   8        0.15        6.53      8.06 o 
   3   7   8       15.54       -8.37      9.08 o 
   4   7   8      122.37      102.79     12.56 o 
   5   7   8       37.80       28.26     11.12 o 
   6   7   8        0.92        2.65     11.94 o 
   7   7   8       21.53       39.79     13.16 o 
  -7   8   8       10.32       31.11     12.65 o 
  -6   8   8        3.44        4.90     10.20 o 
  -5   8   8       18.95       -2.86      9.39 o 
  -4   8   8       89.51      112.78     11.84 o 
  -3   8   8        0.28       -3.06      8.26 o 
  -2   8   8       27.66       27.14      8.98 o 
  -1   8   8        0.00        1.45      5.43 o 
   0   8   8      255.73      247.71      8.63 o 
   1   8   8       33.45       39.60      6.13 o 
   2   8   8        2.94       -5.20      9.08 o 
   3   8   8       38.96       45.00     11.12 o 
   4   8   8        6.23       14.69     10.30 o 
   5   8   8       19.46        6.94     10.61 o 
   6   8   8       68.87       55.31     13.37 o 
  -7   9   8        0.07       34.99     12.96 o 
  -6   9   8        4.53        8.57     10.30 o 
  -5   9   8        0.76        5.51      9.69 o 
  -4   9   8        3.06       12.14      9.28 o 
  -3   9   8       34.84       44.89     10.92 o 
  -2   9   8       59.38       39.70      9.49 o 
  -1   9   8      117.82      123.42      7.80 o 
   0   9   8       34.40       26.11      5.85 o 
   1   9   8        0.02        0.76      5.72 o 
   2   9   8       48.52       44.49      9.90 o 
   3   9   8       17.61       23.06      9.49 o 
   4   9   8        1.13       13.67     10.00 o 
   5   9   8        0.00        3.16     10.71 o 
   6   9   8        9.82        3.37     11.32 o 
  -7  10   8        1.69       -3.88     11.22 o 
  -6  10   8        2.49        0.61      9.90 o 
  -5  10   8       12.66       13.06     10.51 o 
  -4  10   8        2.05       -6.32      8.98 o 
  -3  10   8       35.75       67.54     11.63 o 
  -2  10   8        1.58       -3.88      9.08 o 
  -1  10   8       14.57        3.90      6.17 o 
   0  10   8        1.30       -5.26      5.26 o 
   1  10   8       12.86        1.74      5.73 o 
   2  10   8       55.22       81.53     10.82 o 
   3  10   8       17.28       22.65      9.90 o 
   4  10   8        0.42       15.71     10.20 o 
   5  10   8        0.03        1.33     12.04 o 
   6  10   8        0.32       -0.71     12.85 o 
  -6  11   8        1.03        1.63     12.04 o 
  -5  11   8       14.01        5.51     11.53 o 
  -4  11   8       16.12        3.37     10.61 o 
  -3  11   8        6.51       16.42      8.98 o 
  -2  11   8        7.67        1.73      9.08 o 
  -1  11   8       16.95       18.68      5.98 o 
   0  11   8        0.23        2.40      5.84 o 
   1  11   8        0.99       -5.53      5.53 o 
   2  11   8        6.81        6.83      9.28 o 
   3  11   8        0.16       -9.59      9.59 o 
   4  11   8       10.25        6.73     10.81 o 
   5  11   8        2.45        8.47     11.73 o 
   6  11   8        0.84        5.10     12.34 o 
  -6  12   8        2.18       -8.26     11.53 o 
  -5  12   8        3.01       19.18     12.24 o 
  -4  12   8        0.23        7.04      9.59 o 
  -3  12   8        5.95       15.00     10.61 o 
  -2  12   8       15.87        9.59      8.57 o 
  -1  12   8        6.30        9.80      6.51 o 
   0  12   8        1.15       -2.06     14.13 o 
   1  12   8       44.04       42.02      7.10 o 
   2  12   8        2.95        5.61      9.28 o 
   3  12   8        8.52        2.86     10.30 o 
   4  12   8        3.84        2.14     10.10 o 
   5  12   8        1.75       17.75     12.34 o 
  -5  13   8        0.58       -2.45     11.02 o 
  -4  13   8        1.75       -5.00      9.90 o 
  -3  13   8        0.68       17.75     10.30 o 
  -2  13   8        2.62        5.20     10.10 o 
  -1  13   8       22.56       26.53      8.47 o 
   0  13   8        8.25       11.57      7.08 o 
   1  13   8        6.49       12.15     15.66 o 
   2  13   8        3.89      -10.00     10.00 o 
   3  13   8        0.19        6.02     10.51 o 
   4  13   8       10.03       10.61     11.83 o 
   5  13   8        1.95        5.92     12.45 o 
  -5  14   8        0.52       18.87     11.53 o 
  -4  14   8        2.79      -10.41     10.41 o 
  -3  14   8        0.22        5.81     12.14 o 
  -2  14   8        0.77       -2.65      9.69 o 
  -1  14   8        0.08        0.61      8.26 o 
   0  14   8       17.14       16.51      7.29 o 
   1  14   8        0.06        2.99      6.46 o 
   2  14   8        4.55        2.96      9.69 o 
   3  14   8        0.00       -2.04     11.02 o 
   4  14   8       48.45       75.81     14.69 o 
  -4  15   8        3.70        8.47     14.69 o 
  -3  15   8        3.92      -10.41     10.51 o 
  -2  15   8       12.13       13.26     11.32 o 
  -1  15   8       10.23       11.19      6.85 o 
   0  15   8        8.21       11.29     11.88 o 
   1  15   8        1.00        0.37      7.57 o 
   2  15   8       99.51       85.22     13.78 o 
   3  15   8        4.21      -10.51     11.32 o 
   4  15   8       13.81       15.71     11.83 o 
  -3  16   8        0.53        4.49     10.71 o 
  -2  16   8        0.64       23.77     11.02 o 
  -1  16   8        6.27       25.51     14.13 o 
   0  16   8       57.20       68.32      9.33 o 
   1  16   8        0.79        7.19      8.67 o 
   2  16   8        3.12       -7.96     10.92 o 
   3  16   8        1.29       -6.12     12.65 o 
  -2  17   8        8.66       21.12     11.53 o 
  -1  17   8        0.34       -1.51     10.00 o 
   0  17   8        5.11       -1.30      7.90 o 
   1  17   8        0.02       -7.25      7.25 o 
   2  17   8       11.22       12.45     12.04 o 
  -7   0   9       21.70       32.24     11.53 o 
  -5   0   9       68.82       68.47     10.51 o 
  -3   0   9       37.92       45.61      8.88 o 
  -1   0   9       55.97       59.61      6.06 o 
   1   0   9        0.05        5.41      5.33 o 
   3   0   9        3.70       -6.73      8.67 o 
   5   0   9      123.24      119.53     13.68 o 
   7   0   9        0.63      -12.96     12.96 o 
  -7   1   9       25.91       24.81      7.90 o 
  -6   1   9        0.03        8.12      9.49 o 
  -5   1   9        0.87       -2.83      6.42 o 
  -4   1   9      139.83      120.82      7.92 o 
  -3   1   9       45.20       36.94      9.08 o 
  -2   1   9       18.48       27.39      6.19 o 
  -1   1   9       15.59       15.72      4.45 o 
   0   1   9       23.66       31.28      4.61 o 
   1   1   9        2.98       10.44      3.84 o 
   2   1   9        4.70        0.14      5.94 o 
   3   1   9       30.34       22.02      6.38 o 
   4   1   9        2.17       -6.42     14.23 o 
   5   1   9        3.61       13.44      7.03 o 
   6   1   9        0.00       12.52      7.90 o 
   7   1   9       57.17       59.26     10.34 o 
  -7   2   9       12.33       24.38     11.83 o 
  -6   2   9       42.03       52.75     11.73 o 
  -5   2   9       42.77       47.34     10.41 o 
  -4   2   9        5.99        6.94      9.08 o 
  -3   2   9        1.20        1.33      8.36 o 
  -2   2   9      374.53      348.13     13.80 o 
  -1   2   9        5.24       10.41      5.29 o 
   0   2   9       37.40       43.77      7.86 o 
   1   2   9        0.84       -0.97      5.22 o 
   2   2   9        0.17       -0.31      8.77 o 
   3   2   9      101.11       86.15     10.82 o 
   4   2   9        0.00       -7.96      9.18 o 
   5   2   9       21.37       19.59     10.51 o 
   6   2   9        0.00      -10.10     10.92 o 
   7   2   9        0.73       14.38     12.04 o 
  -7   3   9        3.82        0.71     11.53 o 
  -6   3   9        0.58        2.04      9.49 o 
  -5   3   9        7.24        4.18     10.71 o 
  -4   3   9      125.27      109.23     10.82 o 
  -3   3   9       10.05       15.00      8.57 o 
  -2   3   9       87.64       84.00      9.29 o 
  -1   3   9        2.14       19.88      5.73 o 
   0   3   9      175.11      182.38      7.65 o 
   1   3   9      240.92      217.25      8.16 o 
   2   3   9       65.22       67.86      9.90 o 
   3   3   9        0.41       11.32     10.00 o 
   4   3   9        6.66       12.55      9.69 o 
   5   3   9       47.66       38.26     10.92 o 
   6   3   9        0.02      -11.43     11.43 o 
   7   3   9        0.22        8.67     12.85 o 
  -7   4   9        0.87        2.55      9.79 o 
  -6   4   9        7.19        5.20      9.90 o 
  -5   4   9        0.09       -1.22      8.67 o 
  -4   4   9       15.28       16.94      8.98 o 
  -3   4   9        2.83       -3.26      8.47 o 
  -2   4   9       98.34       98.80     10.31 o 
  -1   4   9       23.04       28.90      5.73 o 
   0   4   9      350.41      321.87     18.35 o 
   1   4   9       30.78       39.31      6.17 o 
   2   4   9        0.17        2.75      8.98 o 
   3   4   9       86.67       79.61     10.82 o 
   4   4   9       36.19       25.71     10.82 o 
   5   4   9        2.96       10.10     10.10 o 
   6   4   9        2.93       12.85     11.53 o 
   7   4   9        0.33        5.92     13.06 o 
  -7   5   9       11.49       15.51     11.43 o 
  -6   5   9        6.59        2.96     10.00 o 
  -5   5   9       11.62       15.30     10.20 o 
  -4   5   9        9.90        4.28      8.57 o 
  -3   5   9        6.29        8.16      8.98 o 
  -2   5   9      160.33      152.95     11.13 o 
  -1   5   9      191.37      174.83      7.91 o 
   0   5   9        0.04      -15.15     15.15 o 
   1   5   9        0.05        3.24      5.57 o 
   2   5   9      316.29      309.65     14.10 o 
   3   5   9       23.98       20.91      9.59 o 
   4   5   9        1.37       14.79      9.49 o 
   5   5   9        5.09        0.82     10.92 o 
   6   5   9       20.77       15.92     11.53 o 
  -7   6   9        5.16        6.73     10.51 o 
  -6   6   9        1.60      -10.51     12.75 o 
  -5   6   9       16.03       11.83      9.69 o 
  -4   6   9       66.85       69.70     10.41 o 
  -3   6   9       89.29       81.14     11.23 o 
  -2   6   9        0.68       -1.94      7.65 o 
  -1   6   9       13.68       18.58      8.26 o 
   0   6   9      198.31      175.36      8.30 o 
   1   6   9      116.52      121.21     16.43 o 
   2   6   9        1.20       -0.10      8.67 o 
   3   6   9       73.26       82.15     10.72 o 
   4   6   9      163.81      164.78     13.78 o 
   5   6   9        8.13       20.61     10.61 o 
   6   6   9        7.46       -0.92     12.14 o 
  -7   7   9        2.63        8.98     13.36 o 
  -6   7   9       12.11       11.53     11.83 o 
  -5   7   9       16.48       34.07     10.92 o 
  -4   7   9        0.02       -1.33      9.38 o 
  -3   7   9        3.74        1.12      8.26 o 
  -2   7   9       57.59       43.78      9.18 o 
  -1   7   9        1.08       10.04      7.60 o 
   0   7   9        4.31       21.39      5.80 o 
   1   7   9       74.94       78.89      8.32 o 
   2   7   9       74.91       70.62     10.00 o 
   3   7   9       23.79        5.61     10.51 o 
   4   7   9        2.07        6.22     10.41 o 
   5   7   9        5.73       -2.24     10.30 o 
   6   7   9       53.42       19.39     14.08 o 
  -7   8   9       12.82       22.24     11.53 o 
  -6   8   9       12.77        5.92     12.75 o 
  -5   8   9       20.59        6.22     11.12 o 
  -4   8   9        6.59       18.06      9.18 o 
  -3   8   9       10.57       -6.02      9.28 o 
  -2   8   9        1.24       15.00      8.87 o 
  -1   8   9       18.43       18.62      6.06 o 
   0   8   9        2.82        5.09      5.50 o 
   1   8   9       22.80       20.03      6.68 o 
   2   8   9        5.06        8.98      8.98 o 
   3   8   9        4.92       -0.41      9.18 o 
   4   8   9       46.86       65.61     11.73 o 
   5   8   9       47.00       38.26     12.75 o 
   6   8   9       10.15       -4.28     12.04 o 
  -6   9   9        1.61        0.82     10.51 o 
  -5   9   9        4.56       36.62     13.16 o 
  -4   9   9        8.35       29.79      9.28 o 
  -3   9   9        0.00       -5.81      8.98 o 
  -2   9   9       21.97       14.49      9.28 o 
  -1   9   9       61.51       44.49      6.96 o 
   0   9   9        5.09       -0.77      6.02 o 
   1   9   9       15.18       32.05      6.48 o 
   2   9   9        0.59        6.94      8.98 o 
   3   9   9       16.89       -4.18     12.24 o 
   4   9   9        0.22        0.41     10.81 o 
   5   9   9        1.55      -11.32     11.32 o 
   6   9   9        4.06       13.36     12.34 o 
  -6  10   9        2.27        6.02     11.12 o 
  -5  10   9        4.81       -3.47     11.22 o 
  -4  10   9        0.86       -9.08     10.30 o 
  -3  10   9        0.28       13.26      9.38 o 
  -2  10   9        3.98       -5.92      9.28 o 
  -1  10   9        0.95        2.94      6.07 o 
   0  10   9        9.31       14.38      6.20 o 
   1  10   9        0.67       -1.47      9.08 o 
   2  10   9       13.40       15.81     10.41 o 
   3  10   9       11.48        6.43     10.20 o 
   4  10   9        5.49       16.22     11.32 o 
   5  10   9        5.14      -13.06     13.06 o 
  -6  11   9        0.01       -1.63     10.92 o 
  -5  11   9        0.29        8.36     14.69 o 
  -4  11   9        1.91       -6.43     10.10 o 
  -3  11   9       15.40       27.65     10.81 o 
  -2  11   9        0.49       -1.73      9.69 o 
  -1  11   9        5.99       15.55      6.42 o 
   0  11   9        7.82        7.93      6.55 o 
   1  11   9        5.20       -0.86      6.01 o 
   2  11   9       13.06        0.51      9.79 o 
   3  11   9        1.61      -12.34     12.34 o 
   4  11   9        1.09        7.55     12.14 o 
   5  11   9        0.37        2.65     12.04 o 
  -5  12   9        0.02        6.12     11.53 o 
  -4  12   9        1.72        2.14     10.92 o 
  -3  12   9        0.49       13.16     12.34 o 
  -2  12   9        1.96       -2.35      9.39 o 
  -1  12   9        0.61       -2.06      7.18 o 
   0  12   9        2.57        8.14      6.09 o 
   1  12   9        1.34        3.22      7.42 o 
   2  12   9        4.15        4.69      9.90 o 
   3  12   9        0.19       -8.06     11.02 o 
   4  12   9        0.97       15.61     14.28 o 
  -5  13   9        9.67       39.48     13.36 o 
  -4  13   9        0.13       -1.73     10.51 o 
  -3  13   9       15.07       14.38     11.53 o 
  -2  13   9        4.27       14.59     16.32 o 
  -1  13   9        0.17        0.63      6.81 o 
   0  13   9       21.69       25.12      7.66 o 
   1  13   9        8.38        0.31      7.73 o 
   2  13   9        0.10        0.71     10.41 o 
   3  13   9        0.48        4.18     11.73 o 
   4  13   9        0.04      -11.32     11.32 o 
  -4  14   9        0.01       -8.98     11.53 o 
  -3  14   9        3.25      -11.32     11.32 o 
  -2  14   9        1.03        7.65     10.20 o 
  -1  14   9        9.25       10.17      7.03 o 
   0  14   9        0.37       -4.51      7.74 o 
   1  14   9        0.77       -7.21      7.21 o 
   2  14   9        0.02       23.87     11.43 o 
   3  14   9        0.00       10.10     12.45 o 
  -3  15   9       24.54       21.63     12.34 o 
  -2  15   9       10.37       35.71     14.38 o 
  -1  15   9        0.08        0.61      8.52 o 
   0  15   9       11.54       -1.49      7.23 o 
   1  15   9        9.73       19.56      7.42 o 
   2  15   9        0.06        9.79     11.73 o 
  -2  16   9       26.75       26.83     11.63 o 
  -1  16   9       19.76       34.41      8.54 o 
   0  16   9        2.41       17.17      8.26 o 
   1  16   9        0.23        0.69      8.26 o 
  -6   0  10       12.10       26.01     10.41 o 
  -4   0  10        0.49       10.10      8.67 o 
  -2   0  10        0.07        3.16      7.65 o 
   0   0  10        0.00       -3.06      5.19 o 
   2   0  10        0.91       -0.92      9.28 o 
   4   0  10       78.11       90.01     12.45 o 
   6   0  10       28.07       38.36     12.85 o 
  -7   1  10        3.26        3.65      7.83 o 
  -6   1  10        0.61        9.04      7.59 o 
  -5   1  10        4.26       -2.39      6.55 o 
  -4   1  10        3.97       -1.37      7.34 o 
  -3   1  10        9.42        9.40      6.40 o 
  -2   1  10        0.48        6.33      6.53 o 
  -1   1  10       93.85       89.35      6.54 o 
   0   1  10        5.44        0.13      3.96 o 
   1   1  10       47.85       47.40      4.61 o 
   2   1  10       30.25       34.43     11.63 o 
   3   1  10       11.48       18.46      6.71 o 
   4   1  10        6.91        2.33      7.02 o 
   5   1  10       28.80       24.24      8.98 o 
   6   1  10       23.70       28.42      9.15 o 
  -7   2  10        2.58       19.89     10.81 o 
  -6   2  10        0.68      -10.81     10.81 o 
  -5   2  10        1.50       -8.98      8.98 o 
  -4   2  10        6.13       18.16      9.28 o 
  -3   2  10       34.10       24.79     10.71 o 
  -2   2  10        9.41       13.67      8.06 o 
  -1   2  10       92.28      102.04      7.32 o 
   0   2  10       17.53       17.04      5.71 o 
   1   2  10      118.65      115.79      7.50 o 
   2   2  10        4.75       18.97      8.88 o 
   3   2  10       85.47       77.36     11.33 o 
   4   2  10       30.34       39.69     10.92 o 
   5   2  10        0.07      -11.83     11.83 o 
   6   2  10        6.74       -3.26     12.96 o 
  -7   3  10        1.59        2.96     10.81 o 
  -6   3  10        0.79        0.41      9.69 o 
  -5   3  10        3.19        0.92      8.77 o 
  -4   3  10        4.64       -3.98      8.47 o 
  -3   3  10       23.55       11.32      9.90 o 
  -2   3  10       20.27       21.22      8.26 o 
  -1   3  10       10.68       11.33      7.35 o 
   0   3  10       12.58        8.93      5.41 o 
   1   3  10       48.51       50.48      6.71 o 
   2   3  10       53.83       47.65     10.31 o 
   3   3  10        3.07        0.31      9.49 o 
   4   3  10        0.26       -1.02     10.00 o 
   5   3  10        8.86        0.41     11.83 o 
   6   3  10        0.93       -0.20     11.53 o 
  -7   4  10        0.03       -8.77     12.14 o 
  -6   4  10       13.44       25.61     11.53 o 
  -5   4  10        1.56       -5.20      9.18 o 
  -4   4  10        0.09        5.00     10.10 o 
  -3   4  10       97.91      101.14     11.12 o 
  -2   4  10       26.56        6.22      8.26 o 
  -1   4  10       14.72       18.99      9.54 o 
   0   4  10       89.58       89.86      7.14 o 
   1   4  10       28.68       22.37      6.27 o 
   2   4  10        0.15       -2.24      8.77 o 
   3   4  10        0.87        5.30      9.49 o 
   4   4  10        1.55       -9.49      9.49 o 
   5   4  10        5.59      -10.92     10.92 o 
   6   4  10        1.36       11.43     14.59 o 
  -6   5  10        0.04        1.73     13.57 o 
  -5   5  10       21.41       -2.86     10.41 o 
  -4   5  10       74.64       63.88     11.53 o 
  -3   5  10        0.01       -9.59      9.59 o 
  -2   5  10       21.56       29.28      8.77 o 
  -1   5  10      235.85      251.42      9.21 o 
   0   5  10       15.46       19.72      5.94 o 
   1   5  10        0.03       -1.82      5.71 o 
   2   5  10        8.72       -4.90      9.28 o 
   3   5  10        0.51       10.20      9.59 o 
   4   5  10        0.81       -7.96     12.24 o 
   5   5  10        8.50       32.13     12.04 o 
   6   5  10        0.39       -6.63     12.04 o 
  -6   6  10       18.18       40.71     12.55 o 
  -5   6  10       19.17       13.57     11.02 o 
  -4   6  10        4.88       -8.88     10.41 o 
  -3   6  10       34.41       21.83     11.02 o 
  -2   6  10       81.98       84.71     10.82 o 
  -1   6  10        0.67       11.32      5.62 o 
   0   6  10        6.32       14.30      8.93 o 
   1   6  10       38.38       53.03      7.16 o 
   2   6  10        9.84        9.90      9.49 o 
   3   6  10        5.87       -1.43     11.12 o 
   4   6  10        4.77       -3.37     10.61 o 
   5   6  10        2.39       -6.43     12.04 o 
   6   6  10        0.03        6.94     13.06 o 
  -6   7  10        9.51       12.45     12.55 o 
  -5   7  10        5.47        9.39     10.00 o 
  -4   7  10       23.46       23.06     11.22 o 
  -3   7  10       64.79       62.96     11.53 o 
  -2   7  10        3.85        0.51      8.67 o 
  -1   7  10        2.46        2.77      5.91 o 
   0   7  10        1.53       -6.69      6.69 o 
   1   7  10       43.15       25.93      8.57 o 
   2   7  10        2.97        1.94      9.59 o 
   3   7  10        5.39       11.63      9.79 o 
   4   7  10        3.48       11.53     11.73 o 
   5   7  10        0.02       -5.81     11.94 o 
  -6   8  10        7.41       24.89     11.94 o 
  -5   8  10       21.96       24.89     11.22 o 
  -4   8  10        7.66        8.47      9.90 o 
  -3   8  10        6.33        6.73     10.20 o 
  -2   8  10        7.69       10.51      9.28 o 
  -1   8  10        7.20        8.16      7.13 o 
   0   8  10        0.01        1.36      6.17 o 
   1   8  10        6.33       14.44      6.30 o 
   2   8  10        1.68       -7.96     10.20 o 
   3   8  10       14.01       -2.35     10.51 o 
   4   8  10        3.80       12.14     13.16 o 
   5   8  10       20.53       40.09     13.16 o 
  -5   9  10        4.43        3.67     12.24 o 
  -4   9  10        0.00       17.95      9.79 o 
  -3   9  10        5.06       11.63     10.00 o 
  -2   9  10        1.60        3.37      8.06 o 
  -1   9  10        0.66        8.55      6.19 o 
   0   9  10        3.36        4.34      6.06 o 
   1   9  10        0.83       -0.34      6.23 o 
   2   9  10        3.07       -0.82     10.00 o 
   3   9  10       27.30       36.52     11.63 o 
   4   9  10        0.39        6.12     11.32 o 
   5   9  10        6.65        9.69     12.45 o 
  -5  10  10        1.22      -18.36     18.36 o 
  -4  10  10        0.35      -10.41     10.41 o 
  -3  10  10        0.45        8.98      9.69 o 
  -2  10  10        0.24       -3.57      8.67 o 
  -1  10  10        0.09        1.76      6.32 o 
   0  10  10       10.85        7.28     12.14 o 
   1  10  10        2.27       11.53      6.90 o 
   2  10  10        2.16      -15.91     15.91 o 
   3  10  10        3.90       17.65     11.94 o 
   4  10  10        0.02       -8.16     11.63 o 
  -5  11  10        3.55      -10.92     10.92 o 
  -4  11  10        0.14        7.96     11.43 o 
  -3  11  10       14.64       12.65     11.02 o 
  -2  11  10        5.80       25.81     10.41 o 
  -1  11  10        1.62       -2.65      6.42 o 
   0  11  10        4.87        8.47      7.75 o 
   1  11  10        7.75        1.45      8.72 o 
   2  11  10        0.23      -10.20     10.20 o 
   3  11  10       12.76       -7.14     11.63 o 
   4  11  10        0.96        0.71     12.04 o 
  -4  12  10        2.75       17.65     12.24 o 
  -3  12  10        7.86        7.04     11.22 o 
  -2  12  10        0.43       -4.79     10.71 o 
  -1  12  10       22.44       22.43      7.55 o 
   0  12  10        0.56        1.95      7.28 o 
   1  12  10       13.23       17.33      7.74 o 
   2  12  10        5.44      -11.83     11.83 o 
   3  12  10        3.98      -10.41     12.85 o 
  -4  13  10        9.51       -4.90     11.02 o 
  -3  13  10       19.85       15.61     11.73 o 
  -2  13  10        0.98      -10.00     10.00 o 
  -1  13  10       19.89       26.23      7.59 o 
   0  13  10        9.27        4.98      7.03 o 
   1  13  10        0.98       -3.10      7.79 o 
   2  13  10        1.21      -12.85     12.96 o 
   3  13  10        5.46        2.24     12.75 o 
  -3  14  10       41.70       67.34     13.37 o 
  -2  14  10        0.10       -3.88     11.02 o 
  -1  14  10        6.80       24.28      8.67 o 
   0  14  10        1.52       -6.86      8.55 o 
   1  14  10        1.93       -2.85     10.86 o 
   2  14  10        1.68        9.49     11.43 o 
  -1  15  10        4.97        5.75      7.38 o 
   0  15  10        2.15       11.99      8.02 o 
  -5   0  11        4.02       10.20     11.83 o 
  -3   0  11        8.98        7.96      9.28 o 
  -1   0  11       45.92       43.20      9.34 o 
   1   0  11        0.66        3.19      6.29 o 
   3   0  11        2.09        1.22      9.90 o 
   5   0  11        1.35       23.97     12.96 o 
  -6   1  11        0.01       14.94      7.64 o 
  -5   1  11       12.05       10.49      7.14 o 
  -4   1  11        0.11        0.00      7.80 o 
  -3   1  11       26.21       19.07      6.85 o 
  -2   1  11        0.34       -6.19      6.19 o 
  -1   1  11        0.29        6.60      4.48 o 
   0   1  11        0.93        0.70      4.14 o 
   1   1  11        2.33       -2.63      4.44 o 
   2   1  11        0.01        4.98      6.71 o 
   3   1  11        1.33        4.20      7.09 o 
   4   1  11        0.96       -4.61      7.70 o 
   5   1  11        0.03       -2.46      8.11 o 
  -6   2  11        0.40       23.16     13.67 o 
  -5   2  11        0.24       29.07     11.43 o 
  -4   2  11        1.35        8.47      9.08 o 
  -3   2  11        2.75        6.32      9.39 o 
  -2   2  11        0.10       12.14      8.67 o 
  -1   2  11        5.05       17.45      5.77 o 
   0   2  11        0.17        2.54      6.02 o 
   1   2  11       10.72        4.28      6.65 o 
   2   2  11        8.03        8.26      9.59 o 
   3   2  11        4.71       -3.77     10.51 o 
   4   2  11        1.34       -3.57     11.12 o 
   5   2  11        0.94      -12.96     12.96 o 
  -6   3  11        0.09       -5.71     11.43 o 
  -5   3  11        0.04        7.65     10.61 o 
  -4   3  11        0.41       14.89     15.30 o 
  -3   3  11        4.09       -4.28     11.73 o 
  -2   3  11        0.36        3.67      9.08 o 
  -1   3  11        0.04        4.18      5.55 o 
   0   3  11        0.85       -6.11      6.11 o 
   1   3  11       16.91       13.54      6.09 o 
   2   3  11        0.36        0.61      9.49 o 
   3   3  11        8.68      -12.04     12.04 o 
   4   3  11        0.01       -8.98     11.73 o 
   5   3  11        0.00       -8.98     14.49 o 
  -6   4  11        0.08       -9.89     10.51 o 
  -5   4  11        5.23       -2.45     10.92 o 
  -4   4  11        1.10       -9.90      9.90 o 
  -3   4  11        0.22       -0.61      9.38 o 
  -2   4  11        1.84       -5.41      9.18 o 
  -1   4  11        0.00       -1.27      5.95 o 
   0   4  11        0.36        5.00      6.28 o 
   1   4  11        1.00        6.24      6.05 o 
   2   4  11        0.41        0.92     10.00 o 
   3   4  11        2.53       -5.51     10.81 o 
   4   4  11        0.22      -10.41     11.32 o 
   5   4  11        5.31        1.94     12.34 o 
  -6   5  11        1.27       18.16     11.94 o 
  -5   5  11        1.05       -4.39     11.53 o 
  -4   5  11        0.12       -8.26     10.20 o 
  -3   5  11        7.01       10.30      9.18 o 
  -2   5  11        0.04       10.41      8.57 o 
  -1   5  11       26.06       23.46      7.14 o 
   0   5  11        0.18        7.24      7.14 o 
   1   5  11        1.27        0.76      6.32 o 
   2   5  11        0.53        3.16      9.28 o 
   3   5  11        6.51        7.45     10.51 o 
   4   5  11        9.64       17.65     10.81 o 
   5   5  11        1.02        5.61     11.63 o 
  -5   6  11        1.62       11.83     10.71 o 
  -4   6  11        1.65       -2.45     11.73 o 
  -3   6  11        0.92       -4.90     15.61 o 
  -2   6  11        6.06       10.30     11.53 o 
  -1   6  11        1.41        5.82      6.06 o 
   0   6  11        9.26       15.85      6.16 o 
   1   6  11        1.95        3.52      6.49 o 
   2   6  11       14.26       17.24     10.41 o 
   3   6  11        0.31       12.55     10.81 o 
   4   6  11        0.52        3.77     12.45 o 
   5   6  11        0.01        3.37     11.94 o 
  -5   7  11       20.32       38.26     12.34 o 
  -4   7  11       20.43       22.85     11.53 o 
  -3   7  11        0.39       21.42      9.49 o 
  -2   7  11        0.35       -4.39      9.49 o 
  -1   7  11        4.97       15.55      6.31 o 
   0   7  11       15.03        9.94      6.13 o 
   1   7  11        0.66       -2.97      6.34 o 
   2   7  11        2.90        7.65      9.79 o 
   3   7  11        4.89        3.67     11.02 o 
   4   7  11        3.12       -4.49     11.02 o 
  -5   8  11        0.52       -2.24     12.65 o 
  -4   8  11        0.66        9.38      9.90 o 
  -3   8  11       59.39       63.67     11.73 o 
  -2   8  11        7.26       12.04     12.04 o 
  -1   8  11        0.79        8.56      6.71 o 
   0   8  11        0.14        1.36      6.67 o 
   1   8  11        1.42        2.93      7.02 o 
   2   8  11       13.33       -3.67     10.71 o 
   3   8  11       12.13       26.63     11.12 o 
   4   8  11        1.55        9.38     11.73 o 
  -5   9  11       13.17       12.34     12.24 o 
  -4   9  11        0.49       10.30     10.51 o 
  -3   9  11       10.49        9.39     10.51 o 
  -2   9  11        0.05        8.26     10.20 o 
  -1   9  11       55.57       64.82      8.95 o 
   0   9  11        8.80        4.97     10.92 o 
   1   9  11      103.84      116.30      9.13 o 
   2   9  11        5.85        6.83     11.94 o 
   3   9  11        0.00        7.55     11.22 o 
   4   9  11        0.76        1.43     11.94 o 
  -4  10  11        8.92       14.59     10.30 o 
  -3  10  11       18.41       -6.73     15.71 o 
  -2  10  11        1.01      -11.43     14.28 o 
  -1  10  11      141.22      154.84     10.31 o 
   0  10  11        2.54        3.28      7.00 o 
   1  10  11       29.16       30.02      7.81 o 
   2  10  11        0.55       -0.61     10.81 o 
   3  10  11       83.82       88.27     13.88 o 
  -3  11  11       18.37       33.26     12.85 o 
  -2  11  11       10.57        8.16     11.63 o 
  -1  11  11       33.24       58.62     22.85 o 
   0  11  11        0.32       18.17     13.87 o 
   1  11  11      122.11      134.56     12.15 o 
   2  11  11        1.60       14.69     11.53 o 
   3  11  11        1.09       13.36     12.85 o 
  -3  12  11       23.41       28.06     13.06 o 
  -2  12  11        0.19       -9.79     11.94 o 
  -1  12  11        9.60       13.65      7.61 o 
   0  12  11        0.79       -1.67     12.09 o 
   1  12  11        1.53       -7.65      7.65 o 
   2  12  11        3.55       -8.77     11.02 o 
  -2  13  11        0.37        7.85     11.63 o 
  -1  13  11        5.40       -9.14     12.14 o 
   0  13  11        1.81       -8.83     10.61 o 
   1  13  11        0.01        2.40      8.61 o 
  -4   0  12       33.98       59.48     13.26 o 
  -2   0  12       53.53       47.14     11.94 o 
   0   0  12       11.66       12.26      6.40 o 
   2   0  12       26.49       13.37     11.63 o 
   4   0  12        5.46      -11.32     11.32 o 
  -5   1  12        2.24      -10.39     16.07 o 
  -4   1  12        2.92        5.06      9.74 o 
  -3   1  12       14.12       12.97      7.14 o 
  -2   1  12       26.75       34.96      7.01 o 
  -1   1  12        1.43        0.91      4.31 o 
   0   1  12       44.79       49.27      5.31 o 
   1   1  12        3.88       -1.08      8.81 o 
   2   1  12        4.25       -2.06     15.40 o 
   3   1  12       17.07       20.55      8.17 o 
   4   1  12        9.80       30.25     14.44 o 
  -5   2  12       12.84       16.63     17.95 o 
  -4   2  12       17.17        6.63     11.53 o 
  -3   2  12        5.39       12.04      9.49 o 
  -2   2  12        3.14       -7.14      9.59 o 
  -1   2  12       26.31       30.95      7.07 o 
   0   2  12        7.52       -4.61      6.26 o 
   1   2  12       16.18       23.70     13.06 o 
   2   2  12       10.74       11.22     10.81 o 
   3   2  12        0.48       -4.18     12.04 o 
   4   2  12        0.00       -2.96     15.30 o 
  -5   3  12        2.36       -1.84     11.73 o 
  -4   3  12        2.38       15.51     11.22 o 
  -3   3  12       22.48       30.20     11.02 o 
  -2   3  12       10.28        3.06     10.51 o 
  -1   3  12        2.38        6.57      6.74 o 
   0   3  12        0.41        3.06      7.85 o 
   1   3  12        0.00        1.59      6.43 o 
   2   3  12        0.10        3.37     10.20 o 
   3   3  12        5.66       28.16     13.06 o 
   4   3  12        2.29       12.75     12.75 o 
  -5   4  12        0.00       -4.18     11.43 o 
  -4   4  12        2.10        6.43     10.92 o 
  -3   4  12        0.09        4.08     11.02 o 
  -2   4  12       14.22       25.61     11.94 o 
  -1   4  12        0.20        8.61     10.56 o 
   0   4  12        4.34        7.25      7.02 o 
   1   4  12        4.96        5.80     12.70 o 
   2   4  12        0.63      -10.30     10.30 o 
   3   4  12        0.12      -11.22     11.22 o 
   4   4  12       11.08        7.45     12.24 o 
  -5   5  12        0.00       -7.96     10.41 o 
  -4   5  12        6.45        3.98     10.20 o 
  -3   5  12       10.20       13.36     10.10 o 
  -2   5  12        0.24       13.06     10.30 o 
  -1   5  12       11.56       17.87      6.53 o 
   0   5  12        1.14       -1.81      6.63 o 
   1   5  12        0.15        0.44      7.78 o 
   2   5  12        1.86        7.14     10.41 o 
   3   5  12       14.51       38.77     12.75 o 
   4   5  12        2.55        4.08     15.00 o 
  -4   6  12        3.33       -6.53     11.12 o 
  -3   6  12        2.62       11.63     11.02 o 
  -2   6  12        0.14       19.08     10.81 o 
  -1   6  12        0.21        7.55      7.16 o 
   0   6  12        0.08        2.87     11.22 o 
   1   6  12        8.59       12.27      7.53 o 
   2   6  12       11.00       24.18     11.83 o 
   3   6  12        0.17        7.85     11.53 o 
  -4   7  12       16.26       20.20     11.63 o 
  -3   7  12        1.42        0.82      9.90 o 
  -2   7  12        6.98       21.32     10.71 o 
  -1   7  12        3.49       -1.11      8.61 o 
   0   7  12       28.68       12.36      7.25 o 
   1   7  12        1.01       -4.77      7.34 o 
   2   7  12        0.00       23.36     11.73 o 
   3   7  12       13.47       24.18     12.24 o 
  -4   8  12        5.53       16.02     10.71 o 
  -3   8  12       13.58        5.92     12.04 o 
  -2   8  12       68.99       92.14     12.96 o 
  -1   8  12        0.21       16.47      8.77 o 
   0   8  12        1.26       -2.11      7.87 o 
   1   8  12        0.25        9.98     10.56 o 
   2   8  12       12.44      -10.92     10.92 o 
   3   8  12        3.20       -8.98     11.02 o 
  -3   9  12        0.00       -6.43     11.53 o 
  -2   9  12        0.23        7.65     11.12 o 
  -1   9  12        6.26        5.31     11.07 o 
   0   9  12       49.59       50.15      8.33 o 
   1   9  12        1.31        2.18      9.00 o 
   2   9  12        3.94      -11.43     11.43 o 
  -2  10  12       18.33       37.95     12.85 o 
  -1  10  12       13.28        9.18     18.87 o 
   0  10  12       14.12        9.54      7.38 o 
   1  10  12        0.57        1.91      8.51 o 
  -1  11  12        0.22       -5.23     12.60 o 
   0  11  12        8.65       25.01      7.68 o 
  -3   0  13       45.63       63.46     12.86 o 
  -1   0  13        0.61       -1.89      7.01 o 
   1   0  13        0.43       -2.51      7.48 o 
   3   0  13        2.28        8.67     12.04 o 
  -4   1  13        0.42       -0.92      7.58 o 
  -3   1  13        2.05       10.49     10.35 o 
  -2   1  13        1.91       21.65     19.23 o 
  -1   1  13       11.98       10.31      5.12 o 
   0   1  13        1.28       -2.58      4.85 o 
   1   1  13        1.98       11.85      5.36 o 
   2   1  13        0.15       -8.02      8.02 o 
   3   1  13        0.03       -4.38     17.85 o 
  -4   2  13       11.47       22.04     11.63 o 
  -3   2  13       32.31       17.34     12.86 o 
  -2   2  13        0.33        9.28     10.51 o 
  -1   2  13       13.69       -6.51      7.75 o 
   0   2  13        0.01       -0.96      7.04 o 
   1   2  13       15.56       12.04      7.79 o 
   2   2  13       21.22       22.44     12.96 o 
   3   2  13        3.41        2.65     11.83 o 
  -3   3  13        7.23       11.32     11.22 o 
  -2   3  13        0.89        5.41     12.85 o 
  -1   3  13       50.09       55.38      8.10 o 
   0   3  13        9.69        8.11      7.39 o 
   1   3  13       20.49       33.25      8.26 o 
   2   3  13        0.29       18.26     13.36 o 
   3   3  13        6.18       19.89     12.04 o 
  -3   4  13       22.01       18.87     11.73 o 
  -2   4  13        1.37        3.88      9.90 o 
  -1   4  13        9.70       15.56      7.50 o 
   0   4  13        4.49       -6.21      7.72 o 
   1   4  13       13.75       18.02      7.79 o 
   2   4  13        9.72       31.62     12.24 o 
  -3   5  13        0.20       12.65     10.41 o 
  -2   5  13       10.86       22.14     12.14 o 
  -1   5  13        3.78        6.99      8.35 o 
   0   5  13        1.66        7.65      7.06 o 
   1   5  13        6.44       -1.87      7.61 o 
   2   5  13        0.67        1.33     12.04 o 
  -3   6  13        0.17        7.34     11.53 o 
  -2   6  13        1.09      -12.75     15.81 o 
  -1   6  13        0.09        5.99      7.05 o 
   0   6  13        0.78       -5.48      8.04 o 
   1   6  13        8.98        7.85      7.83 o 
   2   6  13        0.02      -11.63     11.63 o 
  -2   7  13        3.65      -10.41     15.71 o 
  -1   7  13       10.32        8.80      7.77 o 
   0   7  13        0.67       -7.37     14.59 o 
   1   7  13        1.19       -0.80      7.77 o 
  -1   8  13        3.66        8.14     12.19 o 
   0   8  13        0.22       12.72      8.26 o 
   0   0  14        5.46       13.96     14.59 o 
  -1   1  14        0.27       -1.15      9.07 o 
   0   1  14        0.07        6.29      6.93 o 
                                                 
